# Supplementary material for: Hypoxia-induced circRNAs encoded by PPARA are highly expressed in human cardiomyocytes and are potential clinical biomarkers of acute myocardial infarction
Source: Eur J Med Res. 2024 Mar 12;29:159. doi: 10.1186/s40001-024-01753-3 (PMC10929223; doi:10.1186/s40001-024-01753-3)
Supplement: Supplementary file 2 — Additional file 2: Table S2. Biological information of all circRNAs differentially expressed between the healthy controls and patients with AMI. [file 40001_2024_1753_MOESM2_ESM.xls]

Final_ID	Controls-Readscount	AMI-Readscount	log2Ratio (AMI/Controls)	q-value	Up-Down-Regulation(AMI/Controls)	p-value
chr19:40368302|40384167	6425.134056	397.8659445	-4.013372234	0	Down	0
chr8:128902834|128903244	1282.520313	9494.479687	2.888107265	0	Up	0
chr4:144464661|144465125	7127.11341	1911.88659	-1.898320933	0	Down	0
chr9:138773478|138774924	2958.469569	11870.53043	2.004461442	0	Up	0
chr14:23378691|23380612	4546.522793	1456.477207	-1.642280461	0	Down	0
chr6:4891946|4892613	3689.750622	9749.249378	1.401767834	0	Up	0
chr4:153332454|153333681	4786.288023	1630.711977	-1.553405226	0	Down	0
chr14:99723807|99724173	1250.85321	5546.14679	2.148573305	0	Up	0
chr10:99196173|99197507	1567.354396	215.6456043	-2.861597211	0	Down	0
chr22:25771779|25777545	75.39916214	2690.600838	5.157236075	0	Up	0
chr4:37633006|37640126	4374.64224	1662.35776	-1.395934136	0	Down	0
chr19:41754418|41754725	2304.294033	570.7059668	-2.013505268	0	Down	0
chr1:247318867|247323115	250.1421154	2810.857885	3.49019063	0	Up	0
chr14:66028054|66028484	1958.630845	5777.369155	1.560567172	0	Up	0
chr17:26092560|26093614	144.1439284	2369.856072	4.039217468	0	Up	0
chr7:716865|751160	317.4454784	2776.554522	3.128714992	0	Up	0
chr9:113734352|113735838	3612.386161	1334.613839	-1.436529755	0	Down	0
chr15:94841429|94841959	543.8833162	3129.116684	2.524386381	0	Up	0
chr19:47767859|47768203	5413.490046	2500.509954	-1.114336643	1.47E-301	Down	4.78E-303
chr13:33091993|33101669	4220.329681	1741.670319	-1.276884141	1.47E-301	Down	5.02E-303
chr1:155646338|155649303	4291.43323	1790.56677	-1.261043234	8.78E-300	Down	3.15E-301
chr5:83356118|83362425	616.903702	24.09629795	-4.678161884	4.88E-287	Down	1.84E-288
chr3:125567072|125567290	1089.974933	161.0250668	-2.758937762	3.90E-284	Down	1.54E-285
chr2:72945231|72960247	2315.681654	702.3183458	-1.721239908	1.16E-281	Down	4.77E-283
chr3:170906490|170912424	1356.265418	287.7345817	-2.23682901	2.89E-256	Down	1.24E-257
chr15:59204761|59209198	2069.576907	621.423093	-1.735688101	1.78E-255	Down	7.91E-257
chr5:153413350|153414527	2129.8164	669.1836001	-1.670255075	6.22E-246	Down	2.87E-247
chr1:41536266|41541123	1032.619511	174.3804892	-2.565998226	5.94E-242	Down	2.85E-243
chr1:23107913|23111569	1.746278142	2261.253722	10.3386238	1.61E-226	Up	8.01E-228
chr19:22157531|22171711	838.2163316	118.7836684	-2.818986137	1.29E-225	Down	6.62E-227
chr10:103427642|103436193	3778.03219	1705.96781	-1.147044569	4.05E-222	Down	2.15E-223
chr22:32874967|32875262	1884.937746	588.0622538	-1.680476081	4.11E-220	Down	2.25E-221
chr16:3900297|3901010	863.9898702	3081.01013	1.834317123	1.41E-219	Up	7.96E-221
chr8:102570646|102571040	1.746172862	2097.253827	10.23008938	1.03E-213	Up	5.97E-215
chr17:80521229|80526077	743.6197271	2819.380273	1.922741131	2.76E-212	Up	1.65E-213
chr8:18622958|18662408	1907.519806	620.4801935	-1.620240974	4.95E-209	Down	3.05E-210
chr1:21599191|21616649	434.7587905	2199.24121	2.338718742	1.34E-204	Up	8.46E-206
chr17:38652238|38652772	109.6877244	1487.312276	3.761233605	1.01E-202	Up	6.55E-204
chr5:619104|620376	1.745994988	1868.254005	10.06342548	2.47E-195	Up	1.64E-196
chr11:2591857|2594216	1.745985342	1857.254015	10.05491398	1.91E-194	Up	1.31E-195
chr12:56094682|56094938	495.4719467	36.52805328	-3.761726601	9.66E-192	Down	6.85E-193
chr14:102506572|102507010	4012.687605	1972.312395	-1.024680765	9.66E-192	Down	6.94E-193
chr6:7176887|7189555	646.793017	2489.206983	1.94431019	5.40E-190	Up	3.97E-191
chr12:49491348|49491888	1267.710648	332.289352	-1.931713522	2.38E-188	Down	1.79E-189
chr10:15858833|15889942	579.8348728	62.16512719	-3.221464701	2.75E-187	Down	2.12E-188
chr16:3586121|3586994	502.2365858	40.76341419	-3.62302033	1.08E-186	Down	8.50E-188
chr14:50329273|50329568	748.8569762	0.143023827	-12.35421898	1.97E-186	Down	1.59E-187
chr1:220934999|220943898	406.6584677	17.34153234	-4.551514365	2.59E-186	Down	2.12E-187
chrX:24190831|24197887	336.5914543	1881.408546	2.482742709	7.81E-186	Up	6.55E-187
chr8:18725183|18730243	644.7835875	2426.216412	1.911821314	9.56E-182	Up	8.17E-183
chr3:149563797|149639014	109.1613079	1344.838692	3.622899647	1.65E-179	Up	1.44E-180
chr12:6657590|6657991	384.561069	17.43893095	-4.462829212	8.40E-174	Down	7.47E-175
chr17:78022381|78024082	581.5806824	2248.419318	1.95085986	1.94E-172	Up	1.76E-173
chr19:19750893|19751375	1806.56204	656.4379597	-1.460516227	5.24E-165	Down	4.93E-166
chr6:73005639|73043538	575.9755354	77.02446459	-2.90261888	4.86E-162	Down	4.66E-163
chr13:21305979|21306260	369.5300206	21.4699794	-4.105298861	4.64E-156	Down	4.52E-157
chr16:31733946|31734674	2155.14372	885.8562803	-1.282639519	8.24E-156	Down	8.17E-157
chr19:11223953|11224438	206.492285	1411.507715	2.773077229	1.59E-154	Up	1.60E-155
chr3:169854206|169867032	1079.73584	292.2641598	-1.885333569	3.13E-154	Down	3.27E-155
chr6:139264649|139265759	1079.73584	292.2641598	-1.885333569	3.13E-154	Down	3.27E-155
chr20:34302106|34313075	1209.404348	358.5956516	-1.753866772	1.32E-152	Down	1.40E-153
chr2:203817281|203820481	436.171101	41.82889905	-3.382322254	5.13E-150	Down	5.62E-151
chr11:36248634|36248980	796.9006131	171.0993869	-2.219565217	2.30E-149	Down	2.56E-150
chr17:3608374|3608939	1238.978679	3109.021321	1.327309149	4.35E-147	Up	4.92E-148
chr12:109046047|109048186	2490.237716	1129.762284	-1.140264223	2.70E-145	Down	3.09E-146
chr10:32197099|32199491	1957.48681	4127.51319	1.076270239	5.92E-145	Up	6.89E-146
chr12:94562928|94580249	1120.740475	328.2595245	-1.771543462	5.43E-144	Down	6.40E-145
chr4:7870348|7873807	73.28736759	1041.712632	3.829248994	6.25E-144	Up	7.49E-145
chr17:75398140|75398785	302.2751415	1533.724858	2.34310545	1.80E-143	Up	2.19E-144
chr16:89371613|89383483	723.1432207	2270.856779	1.650883409	5.29E-143	Up	6.52E-144
chr19:6230580|6270770	1.745200345	1255.2548	9.490371862	6.15E-143	Up	7.68E-144
chr2:40655612|40657441	1103.633928	323.3660717	-1.771021493	9.09E-142	Down	1.15E-142
chr3:169863210|169867032	1022.087692	284.912308	-1.842929129	1.31E-140	Down	1.68E-141
chr3:145838898|145842016	372.5607259	29.43927409	-3.661661595	1.46E-140	Down	1.90E-141
chr3:51575513|51586079	490.3876807	64.6123193	-2.924041569	1.18E-139	Down	1.55E-140
chr8:143412261|143427253	1.745091589	1201.254908	9.427023854	4.86E-138	Up	6.48E-139
chr10:105382226|105420872	1070.548913	313.451087	-1.772038476	1.02E-137	Down	1.40E-138
chr11:6962801|6977013	513.9192037	74.08079633	-2.794370051	2.60E-137	Down	3.60E-138
chr17:80858526|80869665	73.14968584	998.8503142	3.771344921	5.86E-137	Up	8.22E-138
chr17:3608391|3608939	661.3746335	2114.625366	1.676862475	7.00E-136	Up	9.94E-137
chr10:126370175|126370948	1342.491154	3158.508846	1.234331031	2.84E-135	Up	4.08E-136
chr16:4382215|4383520	1095.854577	331.1454232	-1.726519537	8.30E-135	Down	1.21E-135
chr16:30495147|30495584	1267.422405	421.5775949	-1.588027324	1.12E-134	Down	1.64E-135
chr8:37727937|37735069	73.07509998	976.9249	3.740795858	2.19E-133	Up	3.26E-134
chr1:21097422|21100103	1147.95399	366.0460104	-1.648967914	2.21E-130	Down	3.32E-131
chr9:96233422|96261168	803.4619237	2299.538076	1.517042525	3.08E-130	Up	4.69E-131
chr3:138289159|138290195	711.2855336	159.7144664	-2.154933828	2.37E-127	Down	3.65E-128
chr12:57861115|57862007	254.3027402	6.697259806	-5.246832262	1.34E-126	Down	2.11E-127
chr17:35736074|35736320	254.3027402	6.697259806	-5.246832262	1.34E-126	Down	2.11E-127
chr5:34179118|34182972	1.744752854	1059.255247	9.245811868	6.85E-125	Up	1.10E-125
chr8:143381846|143399995	1.744752854	1059.255247	9.245811868	6.85E-125	Up	1.10E-125
chr4:129913321|129925031	2411.257916	1153.742084	-1.063465226	5.60E-124	Down	9.10E-125
chr1:110203786|110233186	1139.796367	374.2036333	-1.606880628	8.47E-124	Down	1.39E-124
chr1:155644800|155649296	1398.521058	518.4789421	-1.431544676	1.08E-123	Down	1.79E-124
chr1:179972308|179975702	678.0423944	149.9576056	-2.176820786	1.72E-123	Down	2.89E-124
chr19:49699696|49700131	327.6081325	1442.391868	2.138420092	5.55E-123	Up	9.49E-124
chr11:15198656|15212360	422.8569972	0.143002782	-11.52991093	1.10E-122	Down	1.91E-123
chr16:80718434|80719026	1445.369584	548.6304159	-1.397531928	1.82E-122	Down	3.18E-123
chr19:17387303|17387718	1187.298351	403.7016489	-1.556321124	6.33E-122	Down	1.12E-122
chr19:41242890|41243674	847.7401358	230.2598642	-1.88035913	5.50E-121	Down	9.79E-122
chr18:8718421|8720494	770.0405183	2168.959482	1.493996837	1.42E-120	Up	2.55E-121
chr8:142264087|142264728	1523.230019	3260.769981	1.098078858	2.75E-118	Up	4.99E-119
chr2:106761645|106782539	418.7574605	1570.24254	1.906800616	6.63E-118	Up	1.21E-118
chr12:111855922|111856681	235.1941767	1229.805823	2.386506298	1.51E-117	Up	2.82E-118
chr16:148142|150507	235.1941767	1229.805823	2.386506298	1.51E-117	Up	2.82E-118
chr12:27867712|27877119	595.4917118	1862.508288	1.645093512	3.85E-117	Up	7.25E-118
chr15:99250790|99251336	203.0789721	1162.921028	2.517640361	4.27E-117	Up	8.11E-118
chr5:78734832|78752841	525.6256998	95.37430019	-2.462363345	1.42E-116	Down	2.72E-117
chr12:121220457|121222396	731.3443823	182.6556177	-2.00142479	4.61E-116	Down	8.90E-117
chr19:3660963|3661999	234.990424	1219.009576	2.375035587	5.41E-116	Up	1.05E-116
chr8:141285756|141301177	387.2561573	47.74384272	-3.019901585	1.23E-115	Down	2.42E-116
chr19:13135834|13136366	202.9041507	1152.095849	2.505390465	1.67E-115	Up	3.31E-116
chr9:95018961|95032265	1.744457639	960.2555424	9.104496011	1.69E-115	Up	3.37E-116
chr18:19345732|19359646	738.208694	2069.791306	1.487384677	1.67E-114	Up	3.36E-115
chr9:114341075|114348445	631.8063189	141.1936811	-2.161806842	5.92E-114	Down	1.21E-114
chr13:99127074|99171727	72.60961195	857.3903881	3.561719796	5.92E-114	Up	1.22E-114
chr16:53907697|53922863	714.2199508	177.7800492	-2.006275002	7.37E-114	Down	1.53E-114
chr13:47297355|47308133	507.818353	1689.181647	1.733940036	1.97E-113	Up	4.10E-114
chr4:128590190|128609022	293.8083598	22.19164021	-3.726787238	2.10E-113	Down	4.43E-114
chr11:68571467|68575106	1.744383606	938.2556164	9.071119874	2.20E-113	Up	4.66E-114
chr11:120916382|120930794	352.0665022	38.93349776	-3.1767641	1.73E-112	Down	3.69E-113
chr11:1307231|1317024	1.744345277	927.2556547	9.054137714	2.57E-112	Up	5.53E-113
chr7:157041061|157041274	1.744306032	916.255694	9.036953271	3.05E-111	Up	6.62E-112
chr17:7849045|7849304	265.8203663	1242.179634	2.224350271	1.18E-110	Up	2.59E-111
chr10:7318853|7327916	574.9812522	121.0187478	-2.248284355	1.38E-110	Down	3.05E-111
chr1:114391161|114397671	416.9006327	62.09936732	-2.747053086	4.14E-109	Down	9.21E-110
chr1:8601272|8617582	456.4354638	76.56453625	-2.575662676	1.38E-108	Down	3.08E-109
chr10:104632204|104634418	221.2400945	6.75990547	-5.032465981	1.87E-108	Down	4.23E-109
chr16:58593707|58594266	1111.381707	392.6182931	-1.501155101	2.73E-107	Down	6.21E-108
chrX:77270158|77275895	340.7844505	39.21554946	-3.119361789	2.00E-106	Down	4.59E-107
chr8:32453345|32474403	346.8570078	0.142992194	-11.24418893	5.69E-106	Down	1.31E-106
chr10:96005702|96006378	1.744098908	862.2559011	8.949490429	6.15E-106	Up	1.44E-106
chr3:110830876|110845182	1.744098908	862.2559011	8.949490429	6.15E-106	Up	1.44E-106
chr15:90984737|90986710	524.4608298	106.5391702	-2.299451077	1.12E-104	Down	2.68E-105
chr16:69729038|69729282	524.4608298	106.5391702	-2.299451077	1.12E-104	Down	2.68E-105
chr20:32216155|32217720	228.5262054	10.47379465	-4.447503481	7.86E-104	Down	1.90E-104
chr11:70200406|70202360	444.992228	1511.007772	1.763659037	9.52E-104	Up	2.31E-104
chr1:165859440|165860559	233.2566688	1132.743331	2.279830764	1.21E-103	Up	2.96E-104
chr21:37619814|37620866	2179.258242	1079.741758	-1.013150862	9.03E-103	Down	2.23E-103
chr16:89164998|89169167	1.743959108	829.2560409	8.893307594	1.16E-102	Up	2.88E-103
chr6:47501337|47522502	843.0319161	257.9680839	-1.708394666	2.58E-102	Down	6.44E-103
chr15:90414706|90432372	467.771243	87.22875699	-2.422927436	1.86E-101	Down	4.72E-102
chr1:59787207|59844509	530.5170591	1632.482941	1.621596868	3.91E-101	Up	9.97E-102
chr1:59805629|59844509	1388.59188	573.4081203	-1.275988399	3.68E-100	Down	9.44E-101
chr13:100909848|100925600	370.6080899	53.39191012	-2.795201306	1.23E-99	Down	3.18E-100
chr5:68470703|68471364	168.9019501	978.0980499	2.533793111	2.09E-99	Up	5.43E-100
chr6:71136141|71162274	312.9068419	35.09315813	-3.156471513	2.19E-99	Down	5.72E-100
chr16:21973780|21987564	1.743807771	796.2561922	8.834847864	2.36E-99	Up	6.22E-100
chr5:147928230|147929825	314.8570138	0.142986208	-11.10460509	1.26E-98	Down	3.33E-99
chr18:55398858|55399061	322.6026823	1261.397318	1.967192431	1.64E-98	Up	4.38E-99
chr16:70292882|70296427	1.743754511	785.2562455	8.814822753	3.02E-98	Up	8.17E-99
chr5:133871547|133887899	1.743754511	785.2562455	8.814822753	3.02E-98	Up	8.17E-99
chr22:21288066|21288532	1286.369453	2733.630547	1.087513221	3.96E-98	Up	1.08E-98
chr22:28692185|28693840	353.1581046	48.84189539	-2.854123113	7.36E-98	Down	2.01E-98
chr4:1219147|1235307	1067.728018	2417.271982	1.178835611	1.51E-97	Up	4.16E-98
chr16:22360599|22361170	640.1663755	165.8336245	-1.948710344	1.74E-97	Down	4.82E-98
chr11:68115314|68115711	1.743699745	774.2563003	8.794515769	3.88E-97	Up	1.08E-97
chr14:39746137|39748741	1287.999783	522.0002166	-1.30301004	1.35E-96	Down	3.78E-97
chr7:64004084|64004810	335.675047	44.32495298	-2.92087429	4.05E-96	Down	1.14E-96
chr8:90734242|90737869	278.1267628	26.87323724	-3.371500546	4.60E-96	Down	1.31E-96
chr4:174169130|174169591	1.743643407	763.2563566	8.773918865	5.06E-96	Up	1.45E-96
chr8:95676924|95677424	674.0036434	1816.996357	1.430727231	7.52E-96	Up	2.16E-96
chr16:48311248|48337216	376.5497919	58.45020807	-2.687560582	1.03E-95	Down	2.97E-96
chr16:354303|364683	528.1044291	1579.895571	1.580934055	6.39E-95	Up	1.86E-95
chr7:810107|814799	1.74358543	752.2564146	8.753023641	6.67E-95	Up	1.95E-95
chr17:37864573|37866734	953.2261293	2225.773871	1.223416625	9.43E-95	Up	2.77E-95
chr8:141710989|141716304	293.8513128	1182.148687	2.008253256	1.36E-94	Up	4.02E-95
chr3:133894452|133914026	72.00930602	736.990694	3.355391134	1.56E-94	Up	4.64E-95
chr10:31661946|31750166	399.6993016	68.30069843	-2.548942815	6.70E-94	Down	2.00E-94
chr16:47531309|47581459	1.743531238	742.2564688	8.733761738	6.95E-94	Up	2.09E-94
chr19:58904342|58904854	293.5380587	1171.461941	1.996690611	3.65E-93	Up	1.11E-93
chr8:143425326|143427253	1.743469924	731.2565301	8.712272315	9.43E-93	Up	2.87E-93
chr2:10559859|10560261	105.7529925	802.2470075	2.923348015	1.04E-92	Up	3.18E-93
chr13:95813442|95822882	283.9959854	31.00401465	-3.195343591	8.05E-92	Down	2.49E-92
chr6:144858717|144860579	283.9959854	31.00401465	-3.195343591	8.05E-92	Down	2.49E-92
chr11:60687157|60688460	1.743406746	720.2565933	8.690457954	1.27E-91	Up	3.98E-92
chr16:396147|397106	1.743406746	720.2565933	8.690457954	1.27E-91	Up	3.98E-92
chr14:103336521|103342862	71.88162042	715.1183796	3.314487246	5.07E-91	Up	1.60E-91
chr7:8062112|8110761	189.1574465	6.842553508	-4.78890895	1.27E-90	Down	4.02E-91
chr3:128525214|128526514	1.743341619	709.2566584	8.668308677	1.75E-90	Up	5.56E-91
chr8:52773404|52773806	405.3752432	73.62475679	-2.460995116	2.52E-90	Down	8.05E-91
chr14:23395341|23396869	380.9569583	1302.043042	1.773077229	2.89E-90	Up	9.31E-91
chr2:53941520|53943880	266.9038744	27.09612558	-3.300161764	6.12E-90	Down	1.98E-90
chr17:78865519|78867665	1.743274449	698.2567256	8.645814039	2.40E-89	Up	7.85E-90
chr19:12825634|12826553	1.743274449	698.2567256	8.645814039	2.40E-89	Up	7.85E-90
chr19:11289020|11289396	572.8018598	146.1981402	-1.970111218	4.87E-89	Down	1.60E-89
chr9:136302868|136303486	307.8333516	40.16664841	-2.938079556	4.88E-89	Down	1.61E-89
chr14:35020919|35024118	783.6797617	251.3202383	-1.640737387	6.43E-89	Down	2.13E-89
chr2:89100615|89104394	249.1609507	22.83904928	-3.447503481	1.43E-88	Down	4.77E-89
chr7:8043537|8099878	270.8570243	0.142975671	-10.88754611	3.46E-88	Down	1.16E-88
chr1:17907047|17914974	292.2436648	1128.756335	1.949490429	1.67E-87	Up	5.63E-88
chr18:56363597|56367823	231.3325041	18.66749588	-3.631367673	2.63E-87	Down	8.91E-88
chr11:77394754|77404656	830.8704438	280.1295562	-1.568529329	4.01E-87	Down	1.37E-87
chr17:46189392|46190761	746.0664357	234.9335643	-1.667051263	4.36E-87	Down	1.49E-87
chr3:138289159|138291774	1046.428226	402.571774	-1.378155434	4.44E-87	Down	1.53E-87
chr4:6925099|6925838	1.743133588	676.2568664	8.59974439	4.64E-87	Up	1.61E-87
chr7:2252846|2262389	1.743133588	676.2568664	8.59974439	4.64E-87	Up	1.61E-87
chr14:73711351|73712883	213.4000711	14.59992888	-3.86952741	3.67E-86	Down	1.28E-86
chr18:60015345|60017170	1.743059682	665.2569403	8.576145878	6.68E-86	Up	2.34E-86
chr9:14639893|14680160	272.7179911	31.28200888	-3.124004809	8.97E-86	Down	3.16E-86
chr2:239184383|239186596	230.2789888	1004.721011	2.125340265	9.09E-86	Up	3.22E-86
chr4:40434667|40434879	196.3461074	10.6538926	-4.203946449	1.16E-85	Down	4.12E-86
chr4:151388824|151412187	259.8570275	0.14297248	-10.82776489	1.66E-85	Down	5.95E-86
chr4:62800557|62863983	259.8570275	0.14297248	-10.82776489	1.66E-85	Down	5.95E-86
chr2:234296902|234299129	974.5726724	2171.427328	1.155801996	1.86E-85	Up	6.72E-86
chr9:114337013|114348445	620.5565898	174.4434102	-1.83080368	2.89E-85	Down	1.05E-85
chr9:134381500|134381840	620.5565898	174.4434102	-1.83080368	2.89E-85	Down	1.05E-85
chr20:3199162|3199640	313.9073139	45.09268615	-2.799373285	6.36E-85	Down	2.33E-85
chr1:85331067|85331821	178.1218201	6.878179854	-4.694693608	1.86E-84	Down	6.82E-85
chr18:42281139|42281797	476.9866311	110.0133689	-2.116269979	1.16E-83	Down	4.27E-84
chr18:21644103|21649235	296.4521704	40.54782956	-2.870102762	3.91E-83	Down	1.45E-83
chr13:24796956|24798720	260.6024814	1040.397519	1.997212138	5.24E-83	Up	1.95E-83
chr5:137320945|137324004	499.265375	120.734625	-2.047967376	5.80E-83	Down	2.17E-83
chr16:88008653|88017865	523.0040327	1475.995967	1.496794804	6.27E-83	Up	2.36E-83
chr18:8076452|8088849	337.2025322	54.79746779	-2.621434238	6.65E-83	Down	2.51E-83
chr20:30954186|30956926	1611.823346	776.1766538	-1.05423669	2.92E-82	Down	1.11E-82
chr2:112702536|112705144	278.956706	36.04329405	-2.952238461	2.07E-81	Down	7.91E-82
chr7:24663281|24690331	1.742738032	621.257262	8.47769128	3.04E-81	Up	1.17E-81
chr17:45755411|45755779	220.1710378	18.82896218	-3.547599315	4.23E-81	Down	1.63E-81
chr1:67356836|67371058	609.3313341	175.6686659	-1.794370051	5.60E-81	Down	2.16E-81
chr4:95494502|95507595	359.1806389	64.81936106	-2.470212881	9.88E-81	Down	3.84E-81
chr11:57258696|57259335	800.949636	277.050364	-1.531563266	1.13E-80	Down	4.41E-81
chr6:135360710|135363256	629.5854742	186.4145258	-1.755887973	1.32E-80	Down	5.15E-81
chr2:219328028|219330899	203.2922709	14.70772911	-3.78890895	1.74E-80	Down	6.90E-81
chr22:47370185|47393605	203.2922709	14.70772911	-3.78890895	1.74E-80	Down	6.90E-81
chr3:9804597|9804897	203.2922709	14.70772911	-3.78890895	1.74E-80	Down	6.90E-81
chr7:90376995|90419967	421.8003663	90.19963373	-2.225366868	2.13E-80	Down	8.51E-81
chr1:95609446|95616975	238.8570344	0.142965572	-10.70626388	2.71E-80	Down	1.09E-80
chr5:32135677|32143986	238.8570344	0.142965572	-10.70626388	2.71E-80	Down	1.09E-80
chr6:7899808|7904956	238.8570344	0.142965572	-10.70626388	2.71E-80	Down	1.09E-80
chr9:16727794|16738483	1062.572876	430.4271235	-1.303720894	3.74E-80	Down	1.52E-80
chr2:242343242|242352836	1.742650413	610.2573496	8.45199077	4.34E-80	Up	1.79E-80
chr22:29090019|29091861	1.742650413	610.2573496	8.45199077	4.34E-80	Up	1.79E-80
chr6:160103505|160109274	1.742650413	610.2573496	8.45199077	4.34E-80	Up	1.79E-80
chr7:139754461|139757834	1.742650413	610.2573496	8.45199077	4.34E-80	Up	1.79E-80
chr17:953289|1003975	521.3694599	1444.63054	1.470322593	2.13E-79	Up	8.85E-80
chr1:197611840|197627499	381.9903164	75.00968365	-2.348387303	2.17E-79	Down	9.06E-80
chr12:47497895|47501947	342.9511126	60.04888742	-2.513793515	3.03E-79	Down	1.27E-79
chr21:16363521|16415895	71.38408443	639.6159156	3.163531481	5.24E-79	Up	2.20E-79
chrX:53641494|53642796	570.3572704	159.6427296	-1.837019052	5.36E-79	Down	2.27E-79
chr17:42231920|42232779	1.742559597	599.2574404	8.425824108	6.49E-79	Up	2.78E-79
chr18:77455224|77464917	1.742559597	599.2574404	8.425824108	6.49E-79	Up	2.78E-79
chr3:44986659|45000952	1.742559597	599.2574404	8.425824108	6.49E-79	Up	2.78E-79
chr13:28771321|28794515	167.0812424	6.918757609	-4.593892968	2.79E-78	Down	1.23E-78
chr17:16042321|16047010	167.0812424	6.918757609	-4.593892968	2.79E-78	Down	1.23E-78
chr3:111632165|111639266	167.0812424	6.918757609	-4.593892968	2.79E-78	Down	1.23E-78
chr4:148860975|148887990	167.0812424	6.918757609	-4.593892968	2.79E-78	Down	1.23E-78
chr6:118832460|118887479	167.0812424	6.918757609	-4.593892968	2.79E-78	Down	1.23E-78
chr6:3076997|3081350	167.0812424	6.918757609	-4.593892968	2.79E-78	Down	1.23E-78
chr7:102755506|102769239	167.0812424	6.918757609	-4.593892968	2.79E-78	Down	1.23E-78
chr7:35707043|35712888	655.9370046	204.0629954	-1.684542678	3.12E-78	Down	1.38E-78
chr3:119219541|119222868	677.5975478	215.4024522	-1.653393979	3.20E-78	Down	1.42E-78
chr7:73770739|73771807	578.3283893	1519.671611	1.393798773	7.48E-78	Up	3.33E-78
chr16:792249|792543	1.742465404	588.2575346	8.399174072	9.73E-78	Up	4.36E-78
chr19:325634|336173	1.742465404	588.2575346	8.399174072	9.73E-78	Up	4.36E-78
chr3:164783048|164785279	227.8570386	0.142961446	-10.63828709	1.57E-77	Down	7.05E-78
chr10:105197771|105198565	197.5750358	884.4249642	2.162339078	3.67E-77	Up	1.66E-77
chr18:33606862|33613800	1.742367643	577.2576324	8.372022465	1.51E-76	Up	6.93E-77
chr4:1732613|1737561	1.742367643	577.2576324	8.372022465	1.51E-76	Up	6.93E-77
chr4:187627716|187630999	1.742367643	577.2576324	8.372022465	1.51E-76	Up	6.93E-77
chr7:47384352|47385954	1.742367643	577.2576324	8.372022465	1.51E-76	Up	6.93E-77
chr19:3623685|3624160	405.7349337	1233.265066	1.603873483	6.24E-76	Up	2.87E-76
chr15:100871093|100874385	267.580451	36.41954902	-2.877187756	1.57E-75	Down	7.26E-76
chr9:74838035|74846097	267.580451	36.41954902	-2.877187756	1.57E-75	Down	7.26E-76
chr15:101906400|101910728	1.742275499	567.2577245	8.34688777	1.84E-75	Up	8.65E-76
chr19:16790794|16793319	1.742275499	567.2577245	8.34688777	1.84E-75	Up	8.65E-76
chr3:11399891|11468400	1.742275499	567.2577245	8.34688777	1.84E-75	Up	8.65E-76
chr7:152027685|152055760	1.742275499	567.2577245	8.34688777	1.84E-75	Up	8.65E-76
chr10:96534814|96541754	216.8570431	0.142956902	-10.56694831	1.05E-74	Down	4.96E-75
chr6:43023282|43024183	405.2510268	1222.748973	1.593240507	1.09E-74	Up	5.15E-75
chr10:112723882|112745523	192.1595087	14.8404913	-3.694693608	2.85E-74	Down	1.36E-74
chr3:42226176|42230616	192.1595087	14.8404913	-3.694693608	2.85E-74	Down	1.36E-74
chr8:131164981|131193126	1011.984397	416.0156027	-1.282477504	2.85E-74	Down	1.36E-74
chr8:128867400|128903244	1.742170339	556.2578297	8.318724239	2.93E-74	Up	1.41E-74
chr12:120995084|120995485	622.8499173	194.1500827	-1.68171225	3.47E-74	Down	1.67E-74
chr9:114332370|114348445	643.3594873	205.6405127	-1.645500577	8.97E-74	Down	4.34E-74
chr3:130851588|130852800	174.1808748	10.8191252	-4.008930467	3.66E-73	Down	1.79E-73
chr4:75040222|75091111	174.1808748	10.8191252	-4.008930467	3.66E-73	Down	1.79E-73
chr5:43161350|43162033	174.1808748	10.8191252	-4.008930467	3.66E-73	Down	1.79E-73
chr17:1746096|1747980	1.742060962	545.257939	8.28999995	4.70E-73	Up	2.32E-73
chr1:108690900|108703915	392.7544843	86.24551571	-2.187106396	5.12E-73	Down	2.53E-73
chr22:47022647|47033857	1102.916933	477.0830674	-1.209011749	9.90E-73	Down	4.91E-73
chr13:28155433|28155940	156.0346039	6.965396094	-4.485516806	4.65E-72	Down	2.32E-72
chr19:38198814|38202593	156.0346039	6.965396094	-4.485516806	4.65E-72	Down	2.32E-72
chr22:23135184|23165360	205.8570481	0.142951874	-10.4918976	7.61E-72	Down	3.83E-72
chrX:118544152|118560317	205.8570481	0.142951874	-10.4918976	7.61E-72	Down	3.83E-72
chr9:2191265|2192802	314.041959	55.95804101	-2.488539967	1.12E-71	Down	5.66E-72
chr2:55209650|55214834	227.3494094	898.6505906	1.982849026	1.86E-71	Up	9.44E-72
chr1:150997086|150998149	459.0559555	117.9440445	-1.960567445	3.00E-71	Down	1.53E-71
chr7:152007050|152012423	780.5899869	287.4100131	-1.441454632	7.41E-71	Down	3.80E-71
chr1:64515362|64516388	216.5045854	23.49541461	-3.203946449	8.75E-71	Down	4.51E-71
chr6:84108085|84117620	133.4855133	718.5144867	2.428334065	8.91E-71	Up	4.60E-71
chr3:47079155|47088111	1.741828504	523.2581715	8.23077654	1.25E-70	Up	6.52E-71
chr8:99718694|99719539	1.741828504	523.2581715	8.23077654	1.25E-70	Up	6.52E-71
chr10:1130342|1142186	70.95767577	585.0423242	3.043510339	2.08E-70	Up	1.09E-70
chr1:231930987|231954263	336.8660429	66.13395708	-2.348711876	2.66E-70	Down	1.40E-70
chr2:242346951|242352834	196.2052782	830.7947218	2.082128198	8.48E-70	Up	4.47E-70
chr15:45059428|45059793	296.7470066	51.25299344	-2.533525304	1.12E-69	Down	5.92E-70
chr12:109052513|109055934	198.8075956	19.19240436	-3.372765513	2.38E-69	Down	1.26E-69
chr1:15964801|15978390	359.4808666	76.51913335	-2.232022546	3.47E-69	Down	1.85E-69
chr5:180335585|180338614	359.4808666	76.51913335	-2.232022546	3.47E-69	Down	1.85E-69
chr9:123924133|123928458	194.8570537	0.142946278	-10.41272739	6.09E-69	Down	3.26E-69
chr17:57430575|57430887	1469.834237	733.1657634	-1.003442138	8.01E-69	Down	4.30E-69
chr12:46622935|46648719	1.741575782	501.2584242	8.169017517	3.56E-68	Up	1.94E-68
chr2:242572331|242573494	1.741575782	501.2584242	8.169017517	3.56E-68	Up	1.94E-68
chr22:42915719|42976365	1.741575782	501.2584242	8.169017517	3.56E-68	Up	1.94E-68
chr9:33351557|33352717	1.741575782	501.2584242	8.169017517	3.56E-68	Up	1.94E-68
chr16:19656207|19663412	181.0090006	14.99099938	-3.593892968	4.70E-68	Down	2.57E-68
chr3:169840378|169843795	181.0090006	14.99099938	-3.593892968	4.70E-68	Down	2.57E-68
chr6:148789680|148808851	238.7083414	32.29165857	-2.886015533	6.64E-68	Down	3.65E-68
chr16:88061089|88071617	460.5635433	1255.436457	1.446716887	7.00E-68	Up	3.86E-68
chr15:90982563|90986710	699.5837607	248.4162393	-1.493737313	8.81E-68	Down	4.87E-68
chr3:49362134|49363278	279.4298028	46.5701972	-2.585007004	1.04E-67	Down	5.77E-68
chr6:163876310|163899928	279.4298028	46.5701972	-2.585007004	1.04E-67	Down	5.77E-68
chr1:36826821|36828257	614.7397767	202.2602233	-1.603763212	1.43E-67	Down	7.98E-68
chr10:15875628|15889942	550.2348155	168.7651845	-1.705030114	2.42E-67	Down	1.36E-67
chr15:59179173|59179739	550.2348155	168.7651845	-1.705030114	2.42E-67	Down	1.36E-67
chr2:224862831|224866639	226.3642804	866.6357196	1.936779378	3.09E-67	Up	1.74E-67
chr3:133907680|133914026	788.8981465	301.1018535	-1.389587459	3.59E-67	Down	2.03E-67
chr5:56160560|56161804	809.017228	312.982772	-1.370087178	3.75E-67	Down	2.13E-67
chr3:47770514|47814426	70.7680479	563.2319521	2.992559151	5.38E-67	Up	3.07E-67
chr1:44773981|44804988	1.741440975	490.258559	8.137117433	5.88E-67	Up	3.41E-67
chr11:47774467|47776216	1.741440975	490.258559	8.137117433	5.88E-67	Up	3.41E-67
chr19:14513408|14515374	1.741440975	490.258559	8.137117433	5.88E-67	Up	3.41E-67
chr2:47600601|47602438	1.741440975	490.258559	8.137117433	5.88E-67	Up	3.41E-67
chr7:148529725|148544397	1.741440975	490.258559	8.137117433	5.88E-67	Up	3.41E-67
chr9:33351557|33354890	1.741440975	490.258559	8.137117433	5.88E-67	Up	3.41E-67
chr1:167741511|167745403	163.0801362	10.91986376	-3.900554306	6.41E-67	Down	3.74E-67
chr13:103275226|103280274	163.0801362	10.91986376	-3.900554306	6.41E-67	Down	3.74E-67
chr2:173435453|173460751	364.7643807	82.2356193	-2.149129538	3.99E-66	Down	2.34E-66
chr11:82822154|82828239	144.9804372	7.019562751	-4.368333267	7.82E-66	Down	4.60E-66
chr3:52771601|52773645	262.0861725	41.91382753	-2.644543062	8.74E-66	Down	5.18E-66
chrX:54013510|54014377	262.0861725	41.91382753	-2.644543062	8.74E-66	Down	5.18E-66
chr1:31528159|31532424	1.741300025	479.2587	8.104496011	1.01E-65	Up	6.09E-66
chr17:33466253|33467085	1.741300025	479.2587	8.104496011	1.01E-65	Up	6.09E-66
chr19:12790270|12791139	1.741300025	479.2587	8.104496011	1.01E-65	Up	6.09E-66
chr6:150147399|150174296	1.741300025	479.2587	8.104496011	1.01E-65	Up	6.09E-66
chr8:141828375|141874498	1.741300025	479.2587	8.104496011	1.01E-65	Up	6.09E-66
chr22:50810448|50832564	901.6641156	373.3358844	-1.272115922	1.73E-65	Down	1.04E-65
chr5:138614015|138614818	256.1152589	902.8847411	1.817748622	3.85E-65	Up	2.33E-65
chr3:49372452|49373029	576.4306207	186.5693793	-1.627434752	4.13E-65	Down	2.50E-65
chr2:135010665|135028121	401.2256089	1139.774391	1.506262687	4.37E-65	Up	2.65E-65
chr7:77407654|77408131	325.0972942	66.90270584	-2.280735082	6.18E-65	Down	3.77E-65
chr12:102107867|102110590	385.9833551	93.01664494	-2.052977826	6.25E-65	Down	3.82E-65
chr2:236626200|236659132	205.2256183	23.77438169	-3.109731108	9.40E-65	Down	5.75E-65
chr19:2762503|2769089	1.741152502	468.2588475	8.071119874	1.79E-64	Up	1.10E-64
chr2:26022253|26029206	1.741152502	468.2588475	8.071119874	1.79E-64	Up	1.10E-64
chr9:126519982|126641300	1.741152502	468.2588475	8.071119874	1.79E-64	Up	1.10E-64
chr12:44537327|44605170	408.153359	103.846641	-1.974656778	2.33E-64	Down	1.45E-64
chr16:19627435|19628130	408.153359	103.846641	-1.974656778	2.33E-64	Down	1.45E-64
chr9:88920106|88924932	408.153359	103.846641	-1.974656778	2.33E-64	Down	1.45E-64
chr5:70888752|70900295	195.0147414	787.9852586	2.014585458	4.87E-64	Up	3.04E-64
chr14:50615003|50616948	244.710826	37.28917395	-2.714249185	6.68E-64	Down	4.20E-64
chr5:16779653|16783578	244.710826	37.28917395	-2.714249185	6.68E-64	Down	4.20E-64
chr19:18285849|18286507	312.6712536	987.3287464	1.658883946	8.50E-64	Up	5.36E-64
chr1:211192205|211192598	173.8570664	0.142933632	-10.24834057	2.72E-63	Down	1.73E-63
chr4:16587544|16597488	173.8570664	0.142933632	-10.24834057	2.72E-63	Down	1.73E-63
chr2:64796225|64800202	187.5809022	19.4190978	-3.271964873	3.00E-63	Down	1.91E-63
chr16:50321822|50322261	1.740997935	457.2590021	8.036953271	3.16E-63	Up	2.03E-63
chr9:78682870|78711018	1.740997935	457.2590021	8.036953271	3.16E-63	Up	2.03E-63
chr5:95091099|95099324	369.940448	88.05955197	-2.070741639	3.40E-63	Down	2.19E-63
chr22:38083916|38084999	541.3815468	1337.618453	1.304949037	4.30E-63	Up	2.77E-63
chr14:80963811|80997230	132.4630922	664.5369078	2.326758886	5.25E-63	Up	3.39E-63
chr2:171902683|171906684	307.8915377	62.10846226	-2.309560462	7.96E-63	Down	5.16E-63
chr16:85701745|85704704	228.33624	32.66376005	-2.805397073	1.34E-62	Down	8.76E-63
chr18:66564455|66564919	228.33624	32.66376005	-2.805397073	1.34E-62	Down	8.76E-63
chr5:132227855|132228810	1129.063106	527.9368937	-1.09668873	1.45E-62	Down	9.48E-63
chr4:1902352|1906105	312.2137733	976.7862267	1.645508675	1.56E-62	Up	1.02E-62
chr17:5364258|5365866	1.740835807	446.2591642	8.001957849	5.75E-62	Up	3.79E-62
chr7:24663281|24708279	1.740835807	446.2591642	8.001957849	5.75E-62	Up	3.79E-62
chr19:46878860|46879831	412.6522253	109.3477747	-1.91600256	6.29E-62	Down	4.16E-62
chr9:127670655|127674305	412.6522253	109.3477747	-1.91600256	6.29E-62	Down	4.16E-62
chr7:155457868|155473602	975.5004506	430.4995494	-1.180130812	6.76E-62	Down	4.49E-62
chr1:155984751|155988159	169.8369338	15.16306621	-3.485516806	6.92E-62	Down	4.61E-62
chr20:21319681|21324846	169.8369338	15.16306621	-3.485516806	6.92E-62	Down	4.61E-62
chr1:16044387|16047883	330.4372781	72.56272185	-2.187075975	8.37E-62	Down	5.60E-62
chr4:151656406|151729546	103.2032205	596.7967795	2.531751759	1.61E-61	Up	1.08E-61
chr2:85595808|85598685	500.0380171	153.9619829	-1.699463628	4.44E-61	Down	2.98E-61
chr5:132426884|132428481	584.8800729	199.1199271	-1.55450323	4.46E-61	Down	3.01E-61
chr15:94899365|94913409	290.6743309	57.3256691	-2.34215048	1.01E-60	Down	6.83E-61
chr1:178092182|178094636	1.740665549	435.2593345	7.966092397	1.04E-60	Up	7.18E-61
chr18:8714136|8720494	1.740665549	435.2593345	7.966092397	1.04E-60	Up	7.18E-61
chr22:45197956|45221473	1.740665549	435.2593345	7.966092397	1.04E-60	Up	7.18E-61
chr3:149563797|149589941	1.740665549	435.2593345	7.966092397	1.04E-60	Up	7.18E-61
chr5:98215255|98217079	1.740665549	435.2593345	7.966092397	1.04E-60	Up	7.18E-61
chr6:47471015|47472494	1.740665549	435.2593345	7.966092397	1.04E-60	Up	7.18E-61
chr20:30115286|30115853	542.1821704	176.8178296	-1.616513914	1.09E-60	Down	7.51E-61
chr16:22260075|22262643	211.425316	28.57468399	-2.887338686	1.84E-60	Down	1.28E-60
chr17:3631212|3634477	211.425316	28.57468399	-2.887338686	1.84E-60	Down	1.28E-60
chr9:125751575|125752492	211.425316	28.57468399	-2.887338686	1.84E-60	Down	1.28E-60
chr8:145245686|145255444	224.6047048	813.3952952	1.856568498	2.39E-60	Up	1.66E-60
chr19:10906047|10923053	162.8570743	0.142925709	-10.15412523	2.91E-60	Down	2.04E-60
chr5:160097469|160097674	162.8570743	0.142925709	-10.15412523	2.91E-60	Down	2.04E-60
chr14:35595940|35649983	250.5377356	42.46226437	-2.560774704	3.89E-60	Down	2.74E-60
chr18:6301901|6312055	311.2791615	955.7208385	1.618380276	5.07E-60	Up	3.57E-60
chr5:122881110|122893258	783.8060941	317.1939059	-1.305131737	7.47E-60	Down	5.28E-60
chr4:3088665|3109150	938.2472804	413.7527196	-1.181199409	1.02E-59	Down	7.21E-60
chr6:159004985|159010814	163.2541538	699.7458462	2.099711318	1.08E-59	Up	7.69E-60
chr22:41734316|41735195	313.2644638	67.73553623	-2.209396301	1.19E-59	Down	8.44E-60
chr11:67953247|67957619	133.9167596	7.083240352	-4.240783217	1.32E-59	Down	9.48E-60
chr16:17259748|17260249	133.9167596	7.083240352	-4.240783217	1.32E-59	Down	9.48E-60
chr21:38792600|38794168	133.9167596	7.083240352	-4.240783217	1.32E-59	Down	9.48E-60
chr1:245530135|245530669	1.740486535	424.2595135	7.929312548	1.91E-59	Up	1.38E-59
chr19:39408363|39409453	1.740486535	424.2595135	7.929312548	1.91E-59	Up	1.38E-59
chr8:61653817|61655656	1.740486535	424.2595135	7.929312548	1.91E-59	Up	1.38E-59
chr6:74190397|74191967	439.3961741	126.6038259	-1.795201306	4.14E-59	Down	3.00E-59
chr1:114372213|114377058	335.6577408	78.3422592	-2.099128276	8.16E-59	Down	5.93E-59
chr2:207144263|207162097	193.9107361	24.08926391	-3.008930467	8.97E-59	Down	6.55E-59
chr3:169835013|169840532	193.9107361	24.08926391	-3.008930467	8.97E-59	Down	6.55E-59
chr10:909682|931700	70.24688107	509.7531189	2.85929262	1.03E-58	Up	7.55E-59
chr14:23419522|23421892	70.24688107	509.7531189	2.85929262	1.03E-58	Up	7.55E-59
chr10:123324015|123325218	234.2529345	37.74706548	-2.633630724	1.03E-58	Down	7.64E-59
chr18:47563219|47566684	234.2529345	37.74706548	-2.633630724	1.03E-58	Down	7.64E-59
chr20:23370582|23383709	234.2529345	37.74706548	-2.633630724	1.03E-58	Down	7.64E-59
chr4:106367539|106377902	273.4435832	52.55641676	-2.379304385	1.18E-58	Down	8.70E-59
chr2:120885263|120932576	357.8883767	89.11162327	-2.005824163	3.57E-58	Down	2.66E-58
chr2:8383694|8427688	357.8883767	89.11162327	-2.005824163	3.57E-58	Down	2.66E-58
chr1:45223227|45223812	1.740298071	413.2597019	7.891570454	3.60E-58	Up	2.71E-58
chr1:46774773|46775988	1.740298071	413.2597019	7.891570454	3.60E-58	Up	2.71E-58
chr2:170411633|170413807	1.740298071	413.2597019	7.891570454	3.60E-58	Up	2.71E-58
chr7:40027197|40041630	1.740298071	413.2597019	7.891570454	3.60E-58	Up	2.71E-58
chr9:134518625|134526336	1.740298071	413.2597019	7.891570454	3.60E-58	Up	2.71E-58
chr2:36623756|36669878	622.6021255	1409.397875	1.178696536	8.00E-58	Up	6.03E-58
chr10:74322652|74326552	379.9830916	100.0169084	-1.925691306	1.09E-57	Down	8.25E-58
chr1:145459651|145460263	151.8570834	0.14291664	-10.05332459	3.56E-57	Down	2.75E-57
chr1:95609446|95639445	151.8570834	0.14291664	-10.05332459	3.56E-57	Down	2.75E-57
chr11:129979323|129992408	151.8570834	0.14291664	-10.05332459	3.56E-57	Down	2.75E-57
chr12:57857447|57857874	151.8570834	0.14291664	-10.05332459	3.56E-57	Down	2.75E-57
chr14:104139350|104139768	151.8570834	0.14291664	-10.05332459	3.56E-57	Down	2.75E-57
chr14:106518808|106552592	151.8570834	0.14291664	-10.05332459	3.56E-57	Down	2.75E-57
chr17:19728406|19746535	151.8570834	0.14291664	-10.05332459	3.56E-57	Down	2.75E-57
chr3:127429418|127441409	151.8570834	0.14291664	-10.05332459	3.56E-57	Down	2.75E-57
chr3:128525214|128532314	151.8570834	0.14291664	-10.05332459	3.56E-57	Down	2.75E-57
chr3:71733722|71759635	151.8570834	0.14291664	-10.05332459	3.56E-57	Down	2.75E-57
chr5:170610198|170632616	151.8570834	0.14291664	-10.05332459	3.56E-57	Down	2.75E-57
chr17:26490568|26499644	131.5727935	622.4272065	2.242043922	4.76E-57	Up	3.69E-57
chr1:21377358|21437876	1.740117894	403.2598821	7.856381025	5.23E-57	Up	4.11E-57
chr16:19485446|19492787	1.740117894	403.2598821	7.856381025	5.23E-57	Up	4.11E-57
chr22:46085591|46098727	1.740117894	403.2598821	7.856381025	5.23E-57	Up	4.11E-57
chr3:47777523|47814426	1.740117894	403.2598821	7.856381025	5.23E-57	Up	4.11E-57
chr8:48508372|48511758	1.740117894	403.2598821	7.856381025	5.23E-57	Up	4.11E-57
chr9:131114916|131115820	1.740117894	403.2598821	7.856381025	5.23E-57	Up	4.11E-57
chr14:89041036|89044484	465.8133885	144.1866115	-1.691814897	1.20E-56	Down	9.50E-57
chr20:34309661|34313077	465.8133885	144.1866115	-1.691814897	1.20E-56	Down	9.50E-57
chr3:185155234|185161424	256.1966626	47.80333741	-2.422068433	1.33E-56	Down	1.06E-56
chr12:1399017|1481143	550.9885908	190.0114092	-1.535936398	1.60E-56	Down	1.27E-56
chr7:22347957|22357656	508.6732918	1228.326708	1.271883086	3.48E-56	Up	2.76E-56
chr19:52785363|52786666	1146.667166	564.3328342	-1.022828496	4.27E-56	Down	3.40E-56
chr1:28362054|28384605	340.7626505	84.23734955	-2.016235267	5.72E-56	Down	4.57E-56
chr1:101372407|101387397	158.6383187	15.36168126	-3.368333267	9.47E-56	Down	7.69E-56
chr1:10327437|10328321	158.6383187	15.36168126	-3.368333267	9.47E-56	Down	7.69E-56
chr12:117365827|117387511	158.6383187	15.36168126	-3.368333267	9.47E-56	Down	7.69E-56
chr17:18243356|18244127	158.6383187	15.36168126	-3.368333267	9.47E-56	Down	7.69E-56
chr17:25631805|25636298	158.6383187	15.36168126	-3.368333267	9.47E-56	Down	7.69E-56
chr17:45479497|45492285	158.6383187	15.36168126	-3.368333267	9.47E-56	Down	7.69E-56
chr4:3188323|3190820	158.6383187	15.36168126	-3.368333267	9.47E-56	Down	7.69E-56
chr5:145379620|145393624	158.6383187	15.36168126	-3.368333267	9.47E-56	Down	7.69E-56
chr1:227149077|227153438	1.739909182	392.2600908	7.816654747	1.00E-55	Up	8.33E-56
chr12:50385780|50386438	1.739909182	392.2600908	7.816654747	1.00E-55	Up	8.33E-56
chr14:67431908|67525503	1.739909182	392.2600908	7.816654747	1.00E-55	Up	8.33E-56
chr19:47919908|47920607	1.739909182	392.2600908	7.816654747	1.00E-55	Up	8.33E-56
chr3:126445920|126452065	1.739909182	392.2600908	7.816654747	1.00E-55	Up	8.33E-56
chr5:180668486|180669340	1.739909182	392.2600908	7.816654747	1.00E-55	Up	8.33E-56
chr6:130632435|130634238	1.739909182	392.2600908	7.816654747	1.00E-55	Up	8.33E-56
chr7:80418621|80440017	1.739909182	392.2600908	7.816654747	1.00E-55	Up	8.33E-56
chr8:124349864|124351686	1.739909182	392.2600908	7.816654747	1.00E-55	Up	8.33E-56
chrX:100290601|100297301	1.739909182	392.2600908	7.816654747	1.00E-55	Up	8.33E-56
chrX:16836696|16838378	1.739909182	392.2600908	7.816654747	1.00E-55	Up	8.33E-56
chr5:176402396|176409624	70.00822494	487.9917751	2.801260499	2.18E-55	Up	1.82E-55
chr3:121354581|121356103	384.8557753	106.1442247	-1.858292021	4.11E-55	Down	3.43E-55
chr12:57928838|57929628	239.9881288	43.01187117	-2.480156244	4.46E-55	Down	3.74E-55
chr16:30490411|30490782	239.9881288	43.01187117	-2.480156244	4.46E-55	Down	3.74E-55
chr1:23356961|23377013	928.3572618	423.6427382	-1.131831968	7.70E-55	Down	6.47E-55
chr10:99502850|99504672	200.0116348	28.98836519	-2.786538045	1.24E-54	Down	1.05E-54
chr6:159128261|159146669	200.0116348	28.98836519	-2.786538045	1.24E-54	Down	1.05E-54
chr6:7303782|7310262	140.8268943	11.1731057	-3.655820717	1.79E-54	Down	1.52E-54
chr11:68115314|68125315	1.739688536	381.2603115	7.775803509	2.00E-54	Up	1.72E-54
chr12:112757028|112757546	1.739688536	381.2603115	7.775803509	2.00E-54	Up	1.72E-54
chr14:66096209|66136198	1.739688536	381.2603115	7.775803509	2.00E-54	Up	1.72E-54
chr16:21982845|21987564	1.739688536	381.2603115	7.775803509	2.00E-54	Up	1.72E-54
chr3:31917924|31921322	1.739688536	381.2603115	7.775803509	2.00E-54	Up	1.72E-54
chr6:74149931|74150168	1.739688536	381.2603115	7.775803509	2.00E-54	Up	1.72E-54
chr8:141745349|141762415	1.739688536	381.2603115	7.775803509	2.00E-54	Up	1.72E-54
chr10:117849251|117856275	140.8570938	0.142906158	-9.944948425	4.89E-54	Down	4.28E-54
chr10:95790439|95792009	140.8570938	0.142906158	-9.944948425	4.89E-54	Down	4.28E-54
chr18:12356692|12358942	140.8570938	0.142906158	-9.944948425	4.89E-54	Down	4.28E-54
chr2:228356262|228389631	140.8570938	0.142906158	-9.944948425	4.89E-54	Down	4.28E-54
chr22:17525762|17528316	140.8570938	0.142906158	-9.944948425	4.89E-54	Down	4.28E-54
chr3:43373660|43384970	140.8570938	0.142906158	-9.944948425	4.89E-54	Down	4.28E-54
chr4:89028335|89036210	140.8570938	0.142906158	-9.944948425	4.89E-54	Down	4.28E-54
chr7:141760110|141786128	140.8570938	0.142906158	-9.944948425	4.89E-54	Down	4.28E-54
chr7:97103244|97105004	140.8570938	0.142906158	-9.944948425	4.89E-54	Down	4.28E-54
chr10:128768965|128798571	69.8823545	477.1176455	2.771344921	9.96E-54	Up	8.74E-54
chr1:58971731|59000003	122.840825	7.159174975	-4.100852956	2.26E-53	Down	2.01E-53
chr19:2137725|2138713	122.840825	7.159174975	-4.100852956	2.26E-53	Down	2.01E-53
chr6:148761319|148808851	122.840825	7.159174975	-4.100852956	2.26E-53	Down	2.01E-53
chr6:7884591|7889081	122.840825	7.159174975	-4.100852956	2.26E-53	Down	2.01E-53
chr6:90916287|90981660	122.840825	7.159174975	-4.100852956	2.26E-53	Down	2.01E-53
chr9:130206307|130207528	122.840825	7.159174975	-4.100852956	2.26E-53	Down	2.01E-53
chr17:35936438|35945538	261.6947678	53.30523218	-2.295536027	2.81E-53	Down	2.51E-53
chr12:105321750|105322472	1.739454902	370.2605451	7.733761738	3.99E-53	Up	3.61E-53
chr13:24823614|24826000	1.739454902	370.2605451	7.733761738	3.99E-53	Up	3.61E-53
chr15:66727364|66729230	1.739454902	370.2605451	7.733761738	3.99E-53	Up	3.61E-53
chr15:90760670|90764997	1.739454902	370.2605451	7.733761738	3.99E-53	Up	3.61E-53
chr17:4186092|4210418	1.739454902	370.2605451	7.733761738	3.99E-53	Up	3.61E-53
chr19:11168930|11170863	1.739454902	370.2605451	7.733761738	3.99E-53	Up	3.61E-53
chr20:60831112|60838747	1.739454902	370.2605451	7.733761738	3.99E-53	Up	3.61E-53
chr8:640897|642612	1.739454902	370.2605451	7.733761738	3.99E-53	Up	3.61E-53
chr19:17311101|17311638	222.6938864	38.30611364	-2.539415383	4.34E-53	Down	3.93E-53
chr10:7290509|7327916	182.5525258	24.44747418	-2.900554306	7.13E-53	Down	6.49E-53
chr20:44530905|44531243	182.5525258	24.44747418	-2.900554306	7.13E-53	Down	6.49E-53
chr9:115336336|115337531	161.7670855	646.2329145	1.998136138	1.67E-52	Up	1.52E-52
chr5:171482591|171484477	474.8240449	157.1759551	-1.595012464	2.86E-52	Down	2.62E-52
chr8:28866588|28876430	69.75179771	466.2482023	2.740795858	4.51E-52	Up	4.14E-52
chr1:21377358|21415706	1.739207099	359.2607929	7.690457954	8.28E-52	Up	7.72E-52
chr10:105199502|105200607	1.739207099	359.2607929	7.690457954	8.28E-52	Up	7.72E-52
chr11:70200406|70208594	1.739207099	359.2607929	7.690457954	8.28E-52	Up	7.72E-52
chr12:122861935|122865105	1.739207099	359.2607929	7.690457954	8.28E-52	Up	7.72E-52
chr13:43500471|43544806	1.739207099	359.2607929	7.690457954	8.28E-52	Up	7.72E-52
chr19:11324950|11328067	1.739207099	359.2607929	7.690457954	8.28E-52	Up	7.72E-52
chr19:4430545|4432204	1.739207099	359.2607929	7.690457954	8.28E-52	Up	7.72E-52
chr9:33960823|33973235	1071.14526	531.8547401	-1.010049963	2.10E-51	Down	1.96E-51
chr14:62187096|62188541	205.3695257	33.63047427	-2.61038109	4.01E-51	Down	3.76E-51
chr16:72122885|72124685	205.3695257	33.63047427	-2.61038109	4.01E-51	Down	3.76E-51
chr17:986759|1003975	130.5648151	579.4351849	2.149881124	4.50E-51	Up	4.22E-51
chr5:139819703|139825560	328.6409619	85.35903809	-1.944896486	4.92E-51	Down	4.63E-51
chr1:117984852|118009049	129.8571061	0.142893903	-9.827764886	7.97E-51	Down	7.75E-51
chr10:76598440|76603236	129.8571061	0.142893903	-9.827764886	7.97E-51	Down	7.75E-51
chr11:123988203|123989796	129.8571061	0.142893903	-9.827764886	7.97E-51	Down	7.75E-51
chr12:109696072|109696913	129.8571061	0.142893903	-9.827764886	7.97E-51	Down	7.75E-51
chr15:38757469|38766499	129.8571061	0.142893903	-9.827764886	7.97E-51	Down	7.75E-51
chr2:37516498|37518142	129.8571061	0.142893903	-9.827764886	7.97E-51	Down	7.75E-51
chr2:40366540|40404995	129.8571061	0.142893903	-9.827764886	7.97E-51	Down	7.75E-51
chr3:100013930|100016889	129.8571061	0.142893903	-9.827764886	7.97E-51	Down	7.75E-51
chr3:138261532|138291774	129.8571061	0.142893903	-9.827764886	7.97E-51	Down	7.75E-51
chr3:197541778|197547301	129.8571061	0.142893903	-9.827764886	7.97E-51	Down	7.75E-51
chr4:54439789|54457682	129.8571061	0.142893903	-9.827764886	7.97E-51	Down	7.75E-51
chr5:140961481|140963182	129.8571061	0.142893903	-9.827764886	7.97E-51	Down	7.75E-51
chr5:176694562|176700785	129.8571061	0.142893903	-9.827764886	7.97E-51	Down	7.75E-51
chr8:106431371|106461255	129.8571061	0.142893903	-9.827764886	7.97E-51	Down	7.75E-51
chr8:42317413|42323435	129.8571061	0.142893903	-9.827764886	7.97E-51	Down	7.75E-51
chr9:128112573|128113151	129.8571061	0.142893903	-9.827764886	7.97E-51	Down	7.75E-51
chr9:19360241|19361961	129.8571061	0.142893903	-9.827764886	7.97E-51	Down	7.75E-51
chrX:62885765|62898452	129.8571061	0.142893903	-9.827764886	7.97E-51	Down	7.75E-51
chr12:42604156|42604482	541.9932683	198.0067317	-1.452725454	1.30E-50	Down	1.26E-50
chr22:42912016|42973104	336.4046194	919.5953806	1.450801703	1.46E-50	Up	1.42E-50
chr1:21415630|21437876	1.738943797	348.2610562	7.645814039	1.71E-50	Up	1.68E-50
chr11:94178975|94180604	1.738943797	348.2610562	7.645814039	1.71E-50	Up	1.68E-50
chr16:88037900|88039871	1.738943797	348.2610562	7.645814039	1.71E-50	Up	1.68E-50
chr17:40497569|40500550	1.738943797	348.2610562	7.645814039	1.71E-50	Up	1.68E-50
chr17:45741524|45752148	1.738943797	348.2610562	7.645814039	1.71E-50	Up	1.68E-50
chr6:74175931|74176329	1.738943797	348.2610562	7.645814039	1.71E-50	Up	1.68E-50
chr5:43675612|43704502	372.5272205	107.4727795	-1.793374544	2.05E-50	Down	2.03E-50
chr10:909682|910210	393.7394373	1004.260563	1.350820509	3.43E-50	Up	3.39E-50
chr9:74309424|74313120	457.6928766	152.3071234	-1.58739642	4.52E-50	Down	4.49E-50
chr2:168869144|168986268	147.4064977	15.59350234	-3.240783217	1.17E-49	Down	1.16E-49
chr22:38894086|38897285	228.3181809	43.68181912	-2.385940902	1.38E-49	Down	1.37E-49
chr7:140055467|140058585	280.4217218	823.5782782	1.554307673	1.40E-49	Up	1.39E-49
chr11:7614362|7631653	697.421476	293.578524	-1.248284355	1.50E-49	Down	1.50E-49
chr5:142416760|142437312	942.9259104	453.0740896	-1.057397428	2.27E-49	Down	2.27E-49
chr1:171537385|171544267	1.738663495	337.2613365	7.59974439	3.68E-49	Up	3.75E-49
chr11:68153783|68157520	1.738663495	337.2613365	7.59974439	3.68E-49	Up	3.75E-49
chr12:100676720|100691953	1.738663495	337.2613365	7.59974439	3.68E-49	Up	3.75E-49
chr15:59510089|59548577	1.738663495	337.2613365	7.59974439	3.68E-49	Up	3.75E-49
chr16:347055|348251	1.738663495	337.2613365	7.59974439	3.68E-49	Up	3.75E-49
chr17:18110128|18111689	1.738663495	337.2613365	7.59974439	3.68E-49	Up	3.75E-49
chr2:135010665|135076310	1.738663495	337.2613365	7.59974439	3.68E-49	Up	3.75E-49
chr22:32134372|32134897	1.738663495	337.2613365	7.59974439	3.68E-49	Up	3.75E-49
chr6:158870027|158873300	1.738663495	337.2613365	7.59974439	3.68E-49	Up	3.75E-49
chr7:1937835|1976533	1.738663495	337.2613365	7.59974439	3.68E-49	Up	3.75E-49
chr8:80963761|80976828	1.738663495	337.2613365	7.59974439	3.68E-49	Up	3.75E-49
chr1:155896466|155896947	810.7390381	367.2609619	-1.14243206	5.40E-49	Down	5.51E-49
chr19:47865732|47865950	101.6645976	510.3354024	2.327628346	5.63E-49	Up	5.75E-49
chr6:136472297|136476896	188.5421296	29.45787043	-2.678161884	7.03E-49	Down	7.22E-49
chr7:73114707|73115261	188.5421296	29.45787043	-2.678161884	7.03E-49	Down	7.22E-49
chr8:131370262|131374017	188.5421296	29.45787043	-2.678161884	7.03E-49	Down	7.22E-49
chr8:141874410|141900868	364.2547734	946.7452266	1.378028364	1.10E-48	Up	1.13E-48
chr11:73418464|73429935	526.3751238	193.6248762	-1.442826993	1.18E-48	Down	1.22E-48
chr19:44001269|44002022	526.3751238	193.6248762	-1.442826993	1.18E-48	Down	1.22E-48
chr10:7285519|7327916	855.0326969	397.9673031	-1.103329687	1.76E-48	Down	1.82E-48
chr4:77055327|77065626	279.9108983	813.0891017	1.538445799	2.26E-48	Up	2.35E-48
chr8:61707544|61714152	279.9108983	813.0891017	1.538445799	2.26E-48	Up	2.35E-48
chr10:120797749|120797951	129.6646939	11.33530606	-3.515890456	2.71E-48	Down	2.83E-48
chr4:62800558|62910267	129.6646939	11.33530606	-3.515890456	2.71E-48	Down	2.83E-48
chr4:87967317|87968746	130.0190008	557.9809992	2.101493523	3.84E-48	Up	4.02E-48
chr5:77805606|77806221	130.0190008	557.9809992	2.101493523	3.84E-48	Up	4.02E-48
chr19:5653125|5654467	440.5597356	147.4402644	-1.579207084	7.29E-48	Down	7.65E-48
chr1:176132004|176153828	1.738364492	326.2616355	7.552154932	7.92E-48	Up	8.53E-48
chr1:2100956|2106752	1.738364492	326.2616355	7.552154932	7.92E-48	Up	8.53E-48
chr10:17746429|17747740	1.738364492	326.2616355	7.552154932	7.92E-48	Up	8.53E-48
chr11:124517260|124518071	1.738364492	326.2616355	7.552154932	7.92E-48	Up	8.53E-48
chr11:581491|587464	1.738364492	326.2616355	7.552154932	7.92E-48	Up	8.53E-48
chr12:56824664|56826305	1.738364492	326.2616355	7.552154932	7.92E-48	Up	8.53E-48
chr14:65922339|66028484	1.738364492	326.2616355	7.552154932	7.92E-48	Up	8.53E-48
chr15:65110144|65111422	1.738364492	326.2616355	7.552154932	7.92E-48	Up	8.53E-48
chr16:57197912|57207781	1.738364492	326.2616355	7.552154932	7.92E-48	Up	8.53E-48
chr17:26096002|26096610	1.738364492	326.2616355	7.552154932	7.92E-48	Up	8.53E-48
chr2:207013743|207017234	1.738364492	326.2616355	7.552154932	7.92E-48	Up	8.53E-48
chr21:45165959|45168961	1.738364492	326.2616355	7.552154932	7.92E-48	Up	8.53E-48
chr4:1656704|1670632	1.738364492	326.2616355	7.552154932	7.92E-48	Up	8.53E-48
chr4:5664833|5667376	1.738364492	326.2616355	7.552154932	7.92E-48	Up	8.53E-48
chr5:179956274|179980471	1.738364492	326.2616355	7.552154932	7.92E-48	Up	8.53E-48
chr7:131060182|131084192	1.738364492	326.2616355	7.552154932	7.92E-48	Up	8.53E-48
chr7:73770739|73774608	1.738364492	326.2616355	7.552154932	7.92E-48	Up	8.53E-48
chr1:53699213|53701307	112.7578938	7.242106171	-3.960675298	1.05E-47	Down	1.14E-47
chr10:27821435|27822923	112.7578938	7.242106171	-3.960675298	1.05E-47	Down	1.14E-47
chr11:128638012|128642880	112.7578938	7.242106171	-3.960675298	1.05E-47	Down	1.14E-47
chr4:148867767|148887990	112.7578938	7.242106171	-3.960675298	1.05E-47	Down	1.14E-47
chr5:76342171|76344812	112.7578938	7.242106171	-3.960675298	1.05E-47	Down	1.14E-47
chr9:100897087|100899970	112.7578938	7.242106171	-3.960675298	1.05E-47	Down	1.14E-47
chr1:6867042|6885270	211.0665245	38.93347549	-2.438614742	1.49E-47	Down	1.64E-47
chr3:169889160|169896726	211.0665245	38.93347549	-2.438614742	1.49E-47	Down	1.64E-47
chr10:121668552|121678023	118.8571206	0.142879386	-9.700214836	1.49E-47	Down	1.66E-47
chr10:76153898|76158337	118.8571206	0.142879386	-9.700214836	1.49E-47	Down	1.66E-47
chr14:33684387|33684793	118.8571206	0.142879386	-9.700214836	1.49E-47	Down	1.66E-47
chr14:80163973|80271533	118.8571206	0.142879386	-9.700214836	1.49E-47	Down	1.66E-47
chr15:45564492|45567818	118.8571206	0.142879386	-9.700214836	1.49E-47	Down	1.66E-47
chr16:58616696|58617086	118.8571206	0.142879386	-9.700214836	1.49E-47	Down	1.66E-47
chr3:185335267|185341870	118.8571206	0.142879386	-9.700214836	1.49E-47	Down	1.66E-47
chr4:146767107|146770713	118.8571206	0.142879386	-9.700214836	1.49E-47	Down	1.66E-47
chr4:62800557|62849321	118.8571206	0.142879386	-9.700214836	1.49E-47	Down	1.66E-47
chr6:101163337|101173579	118.8571206	0.142879386	-9.700214836	1.49E-47	Down	1.66E-47
chr6:147527106|147560406	118.8571206	0.142879386	-9.700214836	1.49E-47	Down	1.66E-47
chr6:99979238|99979666	118.8571206	0.142879386	-9.700214836	1.49E-47	Down	1.66E-47
chr7:102038066|102045130	118.8571206	0.142879386	-9.700214836	1.49E-47	Down	1.66E-47
chr7:115750761|115752092	118.8571206	0.142879386	-9.700214836	1.49E-47	Down	1.66E-47
chr7:26883648|26894509	118.8571206	0.142879386	-9.700214836	1.49E-47	Down	1.66E-47
chr9:140648622|140657272	118.8571206	0.142879386	-9.700214836	1.49E-47	Down	1.66E-47
chrX:84322132|84329397	272.2351777	64.76482227	-2.071571186	3.37E-47	Down	3.78E-47
chr12:120995084|120998689	171.1413838	24.85861622	-2.783370766	4.82E-47	Down	5.42E-47
chr2:242346951|242373736	171.1413838	24.85861622	-2.783370766	4.82E-47	Down	5.42E-47
chr2:58425713|58459247	171.1413838	24.85861622	-2.783370766	4.82E-47	Down	5.42E-47
chr10:5815804|5842668	1.738044852	315.2619551	7.502941957	1.72E-46	Up	1.98E-46
chr17:37646809|37649143	1.738044852	315.2619551	7.502941957	1.72E-46	Up	1.98E-46
chr17:80521229|80529746	1.738044852	315.2619551	7.502941957	1.72E-46	Up	1.98E-46
chr2:231940224|231951895	1.738044852	315.2619551	7.502941957	1.72E-46	Up	1.98E-46
chr3:149563797|149613347	1.738044852	315.2619551	7.502941957	1.72E-46	Up	1.98E-46
chr3:195800800|195802231	1.738044852	315.2619551	7.502941957	1.72E-46	Up	1.98E-46
chr3:61603333|61609229	1.738044852	315.2619551	7.502941957	1.72E-46	Up	1.98E-46
chr4:183812555|183836728	1.738044852	315.2619551	7.502941957	1.72E-46	Up	1.98E-46
chr5:87516379|87541609	1.738044852	315.2619551	7.502941957	1.72E-46	Up	1.98E-46
chr6:157357968|157406039	1.738044852	315.2619551	7.502941957	1.72E-46	Up	1.98E-46
chr7:131113791|131130662	1.738044852	315.2619551	7.502941957	1.72E-46	Up	1.98E-46
chr7:155556502|155567341	1.738044852	315.2619551	7.502941957	1.72E-46	Up	1.98E-46
chr8:107691437|107696587	1.738044852	315.2619551	7.502941957	1.72E-46	Up	1.98E-46
chr8:42259305|42260979	1.738044852	315.2619551	7.502941957	1.72E-46	Up	1.98E-46
chr9:138773478|138780119	1.738044852	315.2619551	7.502941957	1.72E-46	Up	1.98E-46
chr9:33953282|33973235	1.738044852	315.2619551	7.502941957	1.72E-46	Up	1.98E-46
chr2:224758950|224760347	487.8075646	177.1924354	-1.460995116	2.98E-46	Down	3.44E-46
chr20:31954664|31958435	338.3151604	97.68483958	-1.792161246	5.80E-46	Down	6.72E-46
chr14:91808723|91810001	360.1002379	108.8997621	-1.725397751	8.10E-46	Down	9.41E-46
chr10:96602593|96609815	193.7900164	34.20998363	-2.502004929	1.56E-45	Down	1.83E-45
chr11:111907996|111910121	193.7900164	34.20998363	-2.502004929	1.56E-45	Down	1.83E-45
chr12:31595708|31600703	193.7900164	34.20998363	-2.502004929	1.56E-45	Down	1.83E-45
chr6:1717741|1742820	193.7900164	34.20998363	-2.502004929	1.56E-45	Down	1.83E-45
chr7:27824781|27825108	193.7900164	34.20998363	-2.502004929	1.56E-45	Down	1.83E-45
chr13:52992126|53000201	153.6787312	20.32126884	-2.918855122	2.83E-45	Down	3.32E-45
chr3:122842912|122849463	153.6787312	20.32126884	-2.918855122	2.83E-45	Down	3.32E-45
chr11:34107610|34107960	1.737702362	304.2622976	7.45199077	3.97E-45	Up	4.71E-45
chr12:124911167|124922542	1.737702362	304.2622976	7.45199077	3.97E-45	Up	4.71E-45
chr12:27149674|27152609	1.737702362	304.2622976	7.45199077	3.97E-45	Up	4.71E-45
chr2:69585460|69590802	1.737702362	304.2622976	7.45199077	3.97E-45	Up	4.71E-45
chr2:9083315|9114564	1.737702362	304.2622976	7.45199077	3.97E-45	Up	4.71E-45
chr2:99919152|99921208	1.737702362	304.2622976	7.45199077	3.97E-45	Up	4.71E-45
chr3:122422588|122427115	1.737702362	304.2622976	7.45199077	3.97E-45	Up	4.71E-45
chr9:125047447|125048445	1.737702362	304.2622976	7.45199077	3.97E-45	Up	4.71E-45
chr7:148851036|148851432	190.052957	639.947043	1.751551052	5.80E-45	Up	6.90E-45
chr19:5047486|5082515	492.0000739	183.9999261	-1.418953345	2.32E-44	Down	2.77E-44
chr22:46085591|46114373	159.7693736	583.2306264	1.868075598	2.86E-44	Up	3.42E-44
chr1:186420310|186439527	107.8571381	0.142861915	-9.560284575	3.46E-44	Down	4.31E-44
chr1:20020926|20073092	107.8571381	0.142861915	-9.560284575	3.46E-44	Down	4.31E-44
chr10:70152894|70161494	107.8571381	0.142861915	-9.560284575	3.46E-44	Down	4.31E-44
chr11:15197286|15212360	107.8571381	0.142861915	-9.560284575	3.46E-44	Down	4.31E-44
chr11:3744386|3774638	107.8571381	0.142861915	-9.560284575	3.46E-44	Down	4.31E-44
chr15:45467416|45470504	107.8571381	0.142861915	-9.560284575	3.46E-44	Down	4.31E-44
chr15:59205697|59209198	107.8571381	0.142861915	-9.560284575	3.46E-44	Down	4.31E-44
chr15:78337241|78346529	107.8571381	0.142861915	-9.560284575	3.46E-44	Down	4.31E-44
chr17:19823348|19839743	107.8571381	0.142861915	-9.560284575	3.46E-44	Down	4.31E-44
chr17:67151159|67152066	107.8571381	0.142861915	-9.560284575	3.46E-44	Down	4.31E-44
chr17:73606246|73607040	107.8571381	0.142861915	-9.560284575	3.46E-44	Down	4.31E-44
chr18:67562936|67563277	107.8571381	0.142861915	-9.560284575	3.46E-44	Down	4.31E-44
chr18:6778944|6837413	107.8571381	0.142861915	-9.560284575	3.46E-44	Down	4.31E-44
chr2:183817132|183818059	107.8571381	0.142861915	-9.560284575	3.46E-44	Down	4.31E-44
chr2:68794472|68805135	107.8571381	0.142861915	-9.560284575	3.46E-44	Down	4.31E-44
chr22:42269801|42271728	107.8571381	0.142861915	-9.560284575	3.46E-44	Down	4.31E-44
chr3:27490141|27493989	107.8571381	0.142861915	-9.560284575	3.46E-44	Down	4.31E-44
chr3:9486731|9487424	107.8571381	0.142861915	-9.560284575	3.46E-44	Down	4.31E-44
chr4:148827788|148876525	107.8571381	0.142861915	-9.560284575	3.46E-44	Down	4.31E-44
chr4:87685745|87689129	107.8571381	0.142861915	-9.560284575	3.46E-44	Down	4.31E-44
chr5:142779220|142780417	107.8571381	0.142861915	-9.560284575	3.46E-44	Down	4.31E-44
chr7:107599693|107601094	107.8571381	0.142861915	-9.560284575	3.46E-44	Down	4.31E-44
chr7:56136174|56140804	107.8571381	0.142861915	-9.560284575	3.46E-44	Down	4.31E-44
chr7:8043537|8062199	107.8571381	0.142861915	-9.560284575	3.46E-44	Down	4.31E-44
chr8:38803641|38810885	107.8571381	0.142861915	-9.560284575	3.46E-44	Down	4.31E-44
chr8:72964773|72974600	107.8571381	0.142861915	-9.560284575	3.46E-44	Down	4.31E-44
chr8:8849057|8851764	107.8571381	0.142861915	-9.560284575	3.46E-44	Down	4.31E-44
chr9:123593608|123595734	107.8571381	0.142861915	-9.560284575	3.46E-44	Down	4.31E-44
chr9:135172273|135187243	107.8571381	0.142861915	-9.560284575	3.46E-44	Down	4.31E-44
chrX:107838738|107840798	107.8571381	0.142861915	-9.560284575	3.46E-44	Down	4.31E-44
chr1:43239233|43241150	449.2257815	160.7742185	-1.482404651	7.51E-44	Down	9.42E-44
chr1:114214355|114216087	1.73733448	293.2626655	7.399174072	8.90E-44	Up	1.15E-43
chr1:21548239|21554534	1.73733448	293.2626655	7.399174072	8.90E-44	Up	1.15E-43
chr11:32611092|32617593	1.73733448	293.2626655	7.399174072	8.90E-44	Up	1.15E-43
chr11:66254010|66255478	1.73733448	293.2626655	7.399174072	8.90E-44	Up	1.15E-43
chr12:49854552|49884514	1.73733448	293.2626655	7.399174072	8.90E-44	Up	1.15E-43
chr14:103470264|103478525	1.73733448	293.2626655	7.399174072	8.90E-44	Up	1.15E-43
chr14:68156928|68159769	1.73733448	293.2626655	7.399174072	8.90E-44	Up	1.15E-43
chr16:11114049|11145498	1.73733448	293.2626655	7.399174072	8.90E-44	Up	1.15E-43
chr17:74483793|74484214	1.73733448	293.2626655	7.399174072	8.90E-44	Up	1.15E-43
chr19:10883154|10887892	1.73733448	293.2626655	7.399174072	8.90E-44	Up	1.15E-43
chr19:34921480|34925873	1.73733448	293.2626655	7.399174072	8.90E-44	Up	1.15E-43
chr2:242593960|242608100	1.73733448	293.2626655	7.399174072	8.90E-44	Up	1.15E-43
chr2:32832521|32836649	1.73733448	293.2626655	7.399174072	8.90E-44	Up	1.15E-43
chr3:52610556|52613215	1.73733448	293.2626655	7.399174072	8.90E-44	Up	1.15E-43
chr4:42505466|42526864	1.73733448	293.2626655	7.399174072	8.90E-44	Up	1.15E-43
chr4:6925099|6969151	1.73733448	293.2626655	7.399174072	8.90E-44	Up	1.15E-43
chr6:158850767|158852695	1.73733448	293.2626655	7.399174072	8.90E-44	Up	1.15E-43
chr6:90461149|90472249	1.73733448	293.2626655	7.399174072	8.90E-44	Up	1.15E-43
chr7:16720925|16729531	1.73733448	293.2626655	7.399174072	8.90E-44	Up	1.15E-43
chr1:28785595|28786803	136.1323835	15.86761653	-3.100852956	1.19E-43	Down	1.54E-43
chr12:50575686|50586344	136.1323835	15.86761653	-3.100852956	1.19E-43	Down	1.54E-43
chr14:102368055|102372866	136.1323835	15.86761653	-3.100852956	1.19E-43	Down	1.54E-43
chr20:32207322|32217720	136.1323835	15.86761653	-3.100852956	1.19E-43	Down	1.54E-43
chr5:43295853|43297268	136.1323835	15.86761653	-3.100852956	1.19E-43	Down	1.54E-43
chr9:108296773|108301632	136.1323835	15.86761653	-3.100852956	1.19E-43	Down	1.54E-43
chr7:44714009|44715748	342.9907735	104.0092265	-1.721458254	1.31E-43	Down	1.70E-43
chr8:22054192|22054933	342.9907735	104.0092265	-1.721458254	1.31E-43	Down	1.70E-43
chr22:37328806|37330036	239.037029	54.96297103	-2.120702225	2.66E-43	Down	3.47E-43
chr10:116730126|116734144	177.004683	29.99531703	-2.560978345	3.08E-43	Down	4.03E-43
chr18:76856475|76914555	177.004683	29.99531703	-2.560978345	3.08E-43	Down	4.03E-43
chr2:61343113|61345251	758.5186833	353.4813167	-1.101550753	3.47E-43	Down	4.55E-43
chr1:109883345|109888500	119.4884182	11.51158178	-3.375712797	1.00E-42	Down	1.32E-42
chr16:46708225|46711310	119.4884182	11.51158178	-3.375712797	1.00E-42	Down	1.32E-42
chr6:79724798|79728876	119.4884182	11.51158178	-3.375712797	1.00E-42	Down	1.32E-42
chr1:29362337|29365938	189.2499136	619.7500864	1.711393925	1.75E-42	Up	2.31E-42
chr20:37612341|37623523	128.8314747	515.1685253	1.999559353	2.10E-42	Up	2.82E-42
chr1:166831439|166833158	1.736938275	282.2630617	7.344350047	2.10E-42	Up	2.85E-42
chr1:207989273|207990759	1.736938275	282.2630617	7.344350047	2.10E-42	Up	2.85E-42
chr1:85816097|85826220	1.736938275	282.2630617	7.344350047	2.10E-42	Up	2.85E-42
chr11:63426232|63426724	1.736938275	282.2630617	7.344350047	2.10E-42	Up	2.85E-42
chr12:11273608|11276786	1.736938275	282.2630617	7.344350047	2.10E-42	Up	2.85E-42
chr13:47297355|47303119	1.736938275	282.2630617	7.344350047	2.10E-42	Up	2.85E-42
chr14:50130032|50141145	1.736938275	282.2630617	7.344350047	2.10E-42	Up	2.85E-42
chr16:4311779|4312702	1.736938275	282.2630617	7.344350047	2.10E-42	Up	2.85E-42
chr16:72984367|72984864	1.736938275	282.2630617	7.344350047	2.10E-42	Up	2.85E-42
chr18:12356692|12360050	1.736938275	282.2630617	7.344350047	2.10E-42	Up	2.85E-42
chr18:9588086|9595100	1.736938275	282.2630617	7.344350047	2.10E-42	Up	2.85E-42
chr2:11905658|11907984	1.736938275	282.2630617	7.344350047	2.10E-42	Up	2.85E-42
chr22:34046353|34157545	1.736938275	282.2630617	7.344350047	2.10E-42	Up	2.85E-42
chr22:38046158|38046732	1.736938275	282.2630617	7.344350047	2.10E-42	Up	2.85E-42
chr3:47762155|47787483	1.736938275	282.2630617	7.344350047	2.10E-42	Up	2.85E-42
chr3:51474985|51477919	1.736938275	282.2630617	7.344350047	2.10E-42	Up	2.85E-42
chr4:76573822|76581054	1.736938275	282.2630617	7.344350047	2.10E-42	Up	2.85E-42
chr4:905460|907456	1.736938275	282.2630617	7.344350047	2.10E-42	Up	2.85E-42
chr6:160819010|160831878	1.736938275	282.2630617	7.344350047	2.10E-42	Up	2.85E-42
chr7:91924202|91957214	1.736938275	282.2630617	7.344350047	2.10E-42	Up	2.85E-42
chr8:42914234|42919358	1.736938275	282.2630617	7.344350047	2.10E-42	Up	2.85E-42
chr9:4860124|4860901	1.736938275	282.2630617	7.344350047	2.10E-42	Up	2.85E-42
chr17:1540002|1540356	783.2200233	372.7799767	-1.071093278	2.17E-42	Down	2.94E-42
chr7:40027197|40027857	68.85354407	401.1464559	2.542526231	2.40E-42	Up	3.27E-42
chr1:32745271|32745811	199.3575126	39.64248736	-2.330238581	3.96E-42	Down	5.40E-42
chr15:76152218|76165909	199.3575126	39.64248736	-2.330238581	3.96E-42	Down	5.40E-42
chr2:148730307|148739646	526.2828638	1122.717136	1.093084167	5.15E-42	Up	7.03E-42
chr5:153409048|153414527	453.4485761	167.5514239	-1.436335002	5.94E-42	Down	8.11E-42
chr4:52729602|52758017	282.2087096	76.79129042	-1.877747917	8.84E-42	Down	1.21E-41
chr2:190593385|190609514	432.0577958	155.9422042	-1.470212881	1.08E-41	Down	1.48E-41
chr1:174274123|174340210	101.6461354	7.353864557	-3.78890895	1.73E-41	Down	2.40E-41
chr15:59323002|59323901	101.6461354	7.353864557	-3.78890895	1.73E-41	Down	2.40E-41
chr16:19717913|19722762	101.6461354	7.353864557	-3.78890895	1.73E-41	Down	2.40E-41
chr16:88664585|88666356	101.6461354	7.353864557	-3.78890895	1.73E-41	Down	2.40E-41
chr18:32902351|32907027	101.6461354	7.353864557	-3.78890895	1.73E-41	Down	2.40E-41
chr3:15776916|15793327	101.6461354	7.353864557	-3.78890895	1.73E-41	Down	2.40E-41
chr4:146744573|146770713	101.6461354	7.353864557	-3.78890895	1.73E-41	Down	2.40E-41
chr4:38022211|38029500	101.6461354	7.353864557	-3.78890895	1.73E-41	Down	2.40E-41
chr5:58476420|58511794	101.6461354	7.353864557	-3.78890895	1.73E-41	Down	2.40E-41
chr6:155108994|155114110	101.6461354	7.353864557	-3.78890895	1.73E-41	Down	2.40E-41
chr6:37280693|37284982	101.6461354	7.353864557	-3.78890895	1.73E-41	Down	2.40E-41
chr9:111812562|111822732	101.6461354	7.353864557	-3.78890895	1.73E-41	Down	2.40E-41
chr9:114840817|114842445	101.6461354	7.353864557	-3.78890895	1.73E-41	Down	2.40E-41
chr1:32381492|32385259	325.8809388	99.11906125	-1.71711054	2.20E-41	Down	3.08E-41
chr9:78638653|78641953	325.8809388	99.11906125	-1.71711054	2.20E-41	Down	3.08E-41
chr5:65284462|65290692	347.5634685	110.4365315	-1.654058969	2.40E-41	Down	3.35E-41
chr11:102233626|102239279	159.6646416	25.33535837	-2.655820717	2.63E-41	Down	3.68E-41
chr13:100953713|100962162	159.6646416	25.33535837	-2.655820717	2.63E-41	Down	3.68E-41
chr17:43159011|43164020	247.5729738	703.4270262	1.506546934	3.89E-41	Up	5.45E-41
chr1:76205664|76216231	221.8831932	50.11680684	-2.146433991	3.95E-41	Down	5.56E-41
chr18:9208654|9221997	221.8831932	50.11680684	-2.146433991	3.95E-41	Down	5.56E-41
chr6:3076997|3085642	221.8831932	50.11680684	-2.146433991	3.95E-41	Down	5.56E-41
chr1:32657911|32658901	97.85715737	0.142842635	-9.420106917	4.51E-41	Down	6.56E-41
chr1:38047823|38053096	97.85715737	0.142842635	-9.420106917	4.51E-41	Down	6.56E-41
chr10:93185037|93221941	97.85715737	0.142842635	-9.420106917	4.51E-41	Down	6.56E-41
chr11:108098321|108100050	97.85715737	0.142842635	-9.420106917	4.51E-41	Down	6.56E-41
chr11:108198371|108202764	97.85715737	0.142842635	-9.420106917	4.51E-41	Down	6.56E-41
chr12:88909310|88939642	97.85715737	0.142842635	-9.420106917	4.51E-41	Down	6.56E-41
chr13:32652970|32676153	97.85715737	0.142842635	-9.420106917	4.51E-41	Down	6.56E-41
chr14:21968636|21970045	97.85715737	0.142842635	-9.420106917	4.51E-41	Down	6.56E-41
chr17:59152280|59161925	97.85715737	0.142842635	-9.420106917	4.51E-41	Down	6.56E-41
chr18:21776088|21819346	97.85715737	0.142842635	-9.420106917	4.51E-41	Down	6.56E-41
chr2:173433468|173457776	97.85715737	0.142842635	-9.420106917	4.51E-41	Down	6.56E-41
chr2:24357988|24369956	97.85715737	0.142842635	-9.420106917	4.51E-41	Down	6.56E-41
chr2:24777257|24807429	97.85715737	0.142842635	-9.420106917	4.51E-41	Down	6.56E-41
chr2:48701821|48718309	97.85715737	0.142842635	-9.420106917	4.51E-41	Down	6.56E-41
chr20:19560643|19566188	97.85715737	0.142842635	-9.420106917	4.51E-41	Down	6.56E-41
chr21:16340617|16415895	97.85715737	0.142842635	-9.420106917	4.51E-41	Down	6.56E-41
chr22:42524175|42537685	97.85715737	0.142842635	-9.420106917	4.51E-41	Down	6.56E-41
chr3:127393233|127393443	97.85715737	0.142842635	-9.420106917	4.51E-41	Down	6.56E-41
chr3:130881251|130889731	97.85715737	0.142842635	-9.420106917	4.51E-41	Down	6.56E-41
chr3:29910348|29941246	97.85715737	0.142842635	-9.420106917	4.51E-41	Down	6.56E-41
chr4:72102292|72121116	97.85715737	0.142842635	-9.420106917	4.51E-41	Down	6.56E-41
chr4:72205086|72222904	97.85715737	0.142842635	-9.420106917	4.51E-41	Down	6.56E-41
chr5:179018625|179020646	97.85715737	0.142842635	-9.420106917	4.51E-41	Down	6.56E-41
chr6:144811206|144814592	97.85715737	0.142842635	-9.420106917	4.51E-41	Down	6.56E-41
chr7:134632258|134635265	97.85715737	0.142842635	-9.420106917	4.51E-41	Down	6.56E-41
chr8:1824736|1833873	97.85715737	0.142842635	-9.420106917	4.51E-41	Down	6.56E-41
chrX:152014825|152027460	97.85715737	0.142842635	-9.420106917	4.51E-41	Down	6.56E-41
chr1:223991875|223994649	1.736510344	271.2634897	7.287360068	4.82E-41	Up	7.28E-41
chr10:12039670|12056183	1.736510344	271.2634897	7.287360068	4.82E-41	Up	7.28E-41
chr10:75331178|75336119	1.736510344	271.2634897	7.287360068	4.82E-41	Up	7.28E-41
chr10:98303832|98325183	1.736510344	271.2634897	7.287360068	4.82E-41	Up	7.28E-41
chr11:2591857|2593339	1.736510344	271.2634897	7.287360068	4.82E-41	Up	7.28E-41
chr11:65765912|65767146	1.736510344	271.2634897	7.287360068	4.82E-41	Up	7.28E-41
chr11:86267594|86270865	1.736510344	271.2634897	7.287360068	4.82E-41	Up	7.28E-41
chr12:116534474|116675510	1.736510344	271.2634897	7.287360068	4.82E-41	Up	7.28E-41
chr14:70170111|70171459	1.736510344	271.2634897	7.287360068	4.82E-41	Up	7.28E-41
chr14:89878277|89878834	1.736510344	271.2634897	7.287360068	4.82E-41	Up	7.28E-41
chr16:511403|539000	1.736510344	271.2634897	7.287360068	4.82E-41	Up	7.28E-41
chr16:88677675|88677944	1.736510344	271.2634897	7.287360068	4.82E-41	Up	7.28E-41
chr17:3608374|3608841	1.736510344	271.2634897	7.287360068	4.82E-41	Up	7.28E-41
chr17:43197691|43198739	1.736510344	271.2634897	7.287360068	4.82E-41	Up	7.28E-41
chr17:73100064|73102160	1.736510344	271.2634897	7.287360068	4.82E-41	Up	7.28E-41
chr17:80861280|80869665	1.736510344	271.2634897	7.287360068	4.82E-41	Up	7.28E-41
chr19:10368897|10369361	1.736510344	271.2634897	7.287360068	4.82E-41	Up	7.28E-41
chr19:10602252|10602938	1.736510344	271.2634897	7.287360068	4.82E-41	Up	7.28E-41
chr19:50719441|50721028	1.736510344	271.2634897	7.287360068	4.82E-41	Up	7.28E-41
chr2:159389691|159459616	1.736510344	271.2634897	7.287360068	4.82E-41	Up	7.28E-41
chr2:234296903|234307095	1.736510344	271.2634897	7.287360068	4.82E-41	Up	7.28E-41
chr2:32142995|32168452	1.736510344	271.2634897	7.287360068	4.82E-41	Up	7.28E-41
chr21:35475133|35497780	1.736510344	271.2634897	7.287360068	4.82E-41	Up	7.28E-41
chr21:47801608|47805898	1.736510344	271.2634897	7.287360068	4.82E-41	Up	7.28E-41
chr3:185638891|185641772	1.736510344	271.2634897	7.287360068	4.82E-41	Up	7.28E-41
chr4:2954001|2958538	1.736510344	271.2634897	7.287360068	4.82E-41	Up	7.28E-41
chr5:137759763|137761271	1.736510344	271.2634897	7.287360068	4.82E-41	Up	7.28E-41
chr7:100417178|100417918	1.736510344	271.2634897	7.287360068	4.82E-41	Up	7.28E-41
chr7:618892|635941	1.736510344	271.2634897	7.287360068	4.82E-41	Up	7.28E-41
chr8:124089350|124096580	1.736510344	271.2634897	7.287360068	4.82E-41	Up	7.28E-41
chr8:145806229|145806661	1.736510344	271.2634897	7.287360068	4.82E-41	Up	7.28E-41
chr9:129102786|129157976	1.736510344	271.2634897	7.287360068	4.82E-41	Up	7.28E-41
chr9:19316414|19316837	1.736510344	271.2634897	7.287360068	4.82E-41	Up	7.28E-41
chr19:756889|760039	128.5125365	504.4874635	1.972909317	5.08E-41	Up	7.69E-41
chr5:50045984|50059076	128.5125365	504.4874635	1.972909317	5.08E-41	Up	7.69E-41
chr1:62365254|62367131	68.68140336	390.3185966	2.506660778	8.97E-41	Up	1.36E-40
chr15:74963795|74967483	68.68140336	390.3185966	2.506660778	8.97E-41	Up	1.36E-40
chr16:15808765|15808938	244.1479572	60.85204278	-2.004378107	1.80E-40	Down	2.75E-40
chr18:56601665|56621031	244.1479572	60.85204278	-2.004378107	1.80E-40	Down	2.75E-40
chr3:71739160|71748859	244.1479572	60.85204278	-2.004378107	1.80E-40	Down	2.75E-40
chrX:149962163|149984549	457.6003567	174.3996433	-1.391691087	3.91E-40	Down	5.96E-40
chr13:30801548|30815223	182.1281961	34.87180388	-2.38482139	4.56E-40	Down	6.96E-40
chr4:140046317|140060651	266.2130805	71.78691954	-1.890788564	5.18E-40	Down	7.91E-40
chr6:42559888|42562042	790.3594606	387.6405394	-1.027789494	8.50E-40	Down	1.30E-39
chr12:46633461|46637097	217.7827595	645.2172405	1.566895239	8.50E-40	Up	1.30E-39
chr5:1057585|1065593	217.7827595	645.2172405	1.566895239	8.50E-40	Up	1.30E-39
chr1:109714487|109716459	1.736046718	260.2639533	7.228025929	1.21E-39	Up	1.91E-39
chr1:116202261|116206889	1.736046718	260.2639533	7.228025929	1.21E-39	Up	1.91E-39
chr1:165859440|165865569	1.736046718	260.2639533	7.228025929	1.21E-39	Up	1.91E-39
chr1:233482187|233498039	1.736046718	260.2639533	7.228025929	1.21E-39	Up	1.91E-39
chr1:45553552|45553909	1.736046718	260.2639533	7.228025929	1.21E-39	Up	1.91E-39
chr1:50956259|51001129	1.736046718	260.2639533	7.228025929	1.21E-39	Up	1.91E-39
chr11:46515157|46529920	1.736046718	260.2639533	7.228025929	1.21E-39	Up	1.91E-39
chr11:62502853|62505962	1.736046718	260.2639533	7.228025929	1.21E-39	Up	1.91E-39
chr11:68190956|68193655	1.736046718	260.2639533	7.228025929	1.21E-39	Up	1.91E-39
chr12:122181534|122190129	1.736046718	260.2639533	7.228025929	1.21E-39	Up	1.91E-39
chr12:12672795|12674397	1.736046718	260.2639533	7.228025929	1.21E-39	Up	1.91E-39
chr15:40477365|40477843	1.736046718	260.2639533	7.228025929	1.21E-39	Up	1.91E-39
chr17:36517593|36533668	1.736046718	260.2639533	7.228025929	1.21E-39	Up	1.91E-39
chr17:79660683|79661883	1.736046718	260.2639533	7.228025929	1.21E-39	Up	1.91E-39
chr19:48922490|48923071	1.736046718	260.2639533	7.228025929	1.21E-39	Up	1.91E-39
chr2:236706402|236715975	1.736046718	260.2639533	7.228025929	1.21E-39	Up	1.91E-39
chr2:9490936|9508648	1.736046718	260.2639533	7.228025929	1.21E-39	Up	1.91E-39
chr21:38792600|38798083	1.736046718	260.2639533	7.228025929	1.21E-39	Up	1.91E-39
chr22:31843411|31846346	1.736046718	260.2639533	7.228025929	1.21E-39	Up	1.91E-39
chr3:136323150|136323315	1.736046718	260.2639533	7.228025929	1.21E-39	Up	1.91E-39
chr3:188202379|188242575	1.736046718	260.2639533	7.228025929	1.21E-39	Up	1.91E-39
chr3:9731647|9743748	1.736046718	260.2639533	7.228025929	1.21E-39	Up	1.91E-39
chr5:56542126|56545403	1.736046718	260.2639533	7.228025929	1.21E-39	Up	1.91E-39
chr7:50742132|50771605	1.736046718	260.2639533	7.228025929	1.21E-39	Up	1.91E-39
chr1:193107214|193111196	142.2710711	20.72892891	-2.778924861	1.79E-39	Down	2.84E-39
chr10:11971863|11978711	142.2710711	20.72892891	-2.778924861	1.79E-39	Down	2.84E-39
chr10:26789747|26792203	142.2710711	20.72892891	-2.778924861	1.79E-39	Down	2.84E-39
chr12:1863423|1882127	142.2710711	20.72892891	-2.778924861	1.79E-39	Down	2.84E-39
chr15:94899365|94928754	142.2710711	20.72892891	-2.778924861	1.79E-39	Down	2.84E-39
chr17:62130139|62130731	142.2710711	20.72892891	-2.778924861	1.79E-39	Down	2.84E-39
chr18:48581150|48593557	142.2710711	20.72892891	-2.778924861	1.79E-39	Down	2.84E-39
chr19:45766370|45769539	142.2710711	20.72892891	-2.778924861	1.79E-39	Down	2.84E-39
chr2:9079949|9098771	142.2710711	20.72892891	-2.778924861	1.79E-39	Down	2.84E-39
chr20:33077070|33080402	142.2710711	20.72892891	-2.778924861	1.79E-39	Down	2.84E-39
chr1:155691307|155695810	330.4445731	105.5554269	-1.646407549	3.72E-39	Down	5.93E-39
chr3:61608136|61609229	470.6587349	1015.341265	1.109211436	4.99E-39	Up	7.96E-39
chr11:107260799|107289010	204.7214884	45.27851164	-2.1767641	5.47E-39	Down	8.74E-39
chr15:75215988|75221573	204.7214884	45.27851164	-2.1767641	5.47E-39	Down	8.74E-39
chr9:134312006|134314448	158.2402828	540.7597172	1.772870775	6.13E-39	Up	9.81E-39
chr3:56626997|56628056	793.558931	394.441069	-1.008527592	1.18E-38	Down	1.89E-38
chr1:151139409|151139890	748.2692324	363.7307676	-1.040686488	1.22E-38	Down	1.96E-38
chr4:38091552|38104778	217.2773815	634.7226185	1.546588256	1.39E-38	Up	2.24E-38
chr4:77065301|77065626	682.7508295	320.2491705	-1.092164328	1.47E-38	Down	2.36E-38
chr2:122260742|122287901	461.6828997	181.3171003	-1.348387303	2.33E-38	Down	3.75E-38
chr6:47471015|47522502	227.0220411	55.97795888	-2.019901585	2.96E-38	Down	4.76E-38
chr10:3201105|3202522	125.8358684	16.16413163	-2.960675298	3.01E-38	Down	4.88E-38
chr12:31551108|31562318	125.8358684	16.16413163	-2.960675298	3.01E-38	Down	4.88E-38
chr14:23375403|23378804	125.8358684	16.16413163	-2.960675298	3.01E-38	Down	4.88E-38
chr16:53967896|53971206	125.8358684	16.16413163	-2.960675298	3.01E-38	Down	4.88E-38
chr22:30374430|30394846	125.8358684	16.16413163	-2.960675298	3.01E-38	Down	4.88E-38
chr3:5215701|5216099	125.8358684	16.16413163	-2.960675298	3.01E-38	Down	4.88E-38
chr5:68590619|68607031	125.8358684	16.16413163	-2.960675298	3.01E-38	Down	4.88E-38
chr1:155640110|155649303	1.735542737	249.2644573	7.166146481	3.06E-38	Up	5.13E-38
chr1:220355598|220356273	1.735542737	249.2644573	7.166146481	3.06E-38	Up	5.13E-38
chr11:85961337|85963282	1.735542737	249.2644573	7.166146481	3.06E-38	Up	5.13E-38
chr14:80944596|80997230	1.735542737	249.2644573	7.166146481	3.06E-38	Up	5.13E-38
chr15:31266516|31269158	1.735542737	249.2644573	7.166146481	3.06E-38	Up	5.13E-38
chr15:43690235|43694048	1.735542737	249.2644573	7.166146481	3.06E-38	Up	5.13E-38
chr16:16200594|16205439	1.735542737	249.2644573	7.166146481	3.06E-38	Up	5.13E-38
chr17:38551700|38552717	1.735542737	249.2644573	7.166146481	3.06E-38	Up	5.13E-38
chr17:54985828|54986238	1.735542737	249.2644573	7.166146481	3.06E-38	Up	5.13E-38
chr17:77073511|77077155	1.735542737	249.2644573	7.166146481	3.06E-38	Up	5.13E-38
chr17:7846708|7847956	1.735542737	249.2644573	7.166146481	3.06E-38	Up	5.13E-38
chr18:12366963|12371690	1.735542737	249.2644573	7.166146481	3.06E-38	Up	5.13E-38
chr18:692769|693175	1.735542737	249.2644573	7.166146481	3.06E-38	Up	5.13E-38
chr19:11015626|11019883	1.735542737	249.2644573	7.166146481	3.06E-38	Up	5.13E-38
chr2:122514815|122520660	1.735542737	249.2644573	7.166146481	3.06E-38	Up	5.13E-38
chr2:168994597|169038600	1.735542737	249.2644573	7.166146481	3.06E-38	Up	5.13E-38
chr2:197777605|197784874	1.735542737	249.2644573	7.166146481	3.06E-38	Up	5.13E-38
chr2:197777605|197786910	1.735542737	249.2644573	7.166146481	3.06E-38	Up	5.13E-38
chr2:36623756|36706837	1.735542737	249.2644573	7.166146481	3.06E-38	Up	5.13E-38
chr22:34157357|34161940	1.735542737	249.2644573	7.166146481	3.06E-38	Up	5.13E-38
chr22:46493805|46505788	1.735542737	249.2644573	7.166146481	3.06E-38	Up	5.13E-38
chr3:135979320|135980907	1.735542737	249.2644573	7.166146481	3.06E-38	Up	5.13E-38
chr3:14485131|14489324	1.735542737	249.2644573	7.166146481	3.06E-38	Up	5.13E-38
chr3:61975298|61989171	1.735542737	249.2644573	7.166146481	3.06E-38	Up	5.13E-38
chr4:1219147|1222131	1.735542737	249.2644573	7.166146481	3.06E-38	Up	5.13E-38
chr4:39843567|39846421	1.735542737	249.2644573	7.166146481	3.06E-38	Up	5.13E-38
chr5:50055476|50059076	1.735542737	249.2644573	7.166146481	3.06E-38	Up	5.13E-38
chr7:44684925|44706450	1.735542737	249.2644573	7.166146481	3.06E-38	Up	5.13E-38
chr7:77200394|77221573	1.735542737	249.2644573	7.166146481	3.06E-38	Up	5.13E-38
chr8:48612964|48614577	1.735542737	249.2644573	7.166146481	3.06E-38	Up	5.13E-38
chr9:88292350|88327481	1.735542737	249.2644573	7.166146481	3.06E-38	Up	5.13E-38
chr16:70294946|70296427	274.9597296	720.0402704	1.388857258	4.89E-38	Up	8.20E-38
chr9:138758301|138774924	274.9597296	720.0402704	1.388857258	4.89E-38	Up	8.20E-38
chr15:94899365|94945248	249.1033073	66.89669268	-1.896737384	8.53E-38	Down	1.43E-37
chr2:173423435|173429801	249.1033073	66.89669268	-1.896737384	8.53E-38	Down	1.43E-37
chr3:119219541|119232566	398.8855528	146.1144472	-1.448876038	8.99E-38	Down	1.51E-37
chr1:93029198|93073284	165.3833972	30.61660277	-2.433428295	1.03E-37	Down	1.74E-37
chr10:96493053|96541754	165.3833972	30.61660277	-2.433428295	1.03E-37	Down	1.74E-37
chr2:71623271|71645769	165.3833972	30.61660277	-2.433428295	1.03E-37	Down	1.74E-37
chr1:155686796|155695810	86.85718369	0.142816315	-9.248340569	1.45E-37	Down	2.60E-37
chr1:235597518|235600789	86.85718369	0.142816315	-9.248340569	1.45E-37	Down	2.60E-37
chr1:236148678|236154358	86.85718369	0.142816315	-9.248340569	1.45E-37	Down	2.60E-37
chr1:52943379|52947595	86.85718369	0.142816315	-9.248340569	1.45E-37	Down	2.60E-37
chr1:76198328|76200556	86.85718369	0.142816315	-9.248340569	1.45E-37	Down	2.60E-37
chr1:95170994|95209549	86.85718369	0.142816315	-9.248340569	1.45E-37	Down	2.60E-37
chr10:131964770|131967754	86.85718369	0.142816315	-9.248340569	1.45E-37	Down	2.60E-37
chr10:27403449|27410377	86.85718369	0.142816315	-9.248340569	1.45E-37	Down	2.60E-37
chr10:70123346|70123870	86.85718369	0.142816315	-9.248340569	1.45E-37	Down	2.60E-37
chr10:7230585|7247890	86.85718369	0.142816315	-9.248340569	1.45E-37	Down	2.60E-37
chr10:96602593|96634566	86.85718369	0.142816315	-9.248340569	1.45E-37	Down	2.60E-37
chr12:100926235|100934596	86.85718369	0.142816315	-9.248340569	1.45E-37	Down	2.60E-37
chr12:123678932|123682881	86.85718369	0.142816315	-9.248340569	1.45E-37	Down	2.60E-37
chr12:31604873|31605410	86.85718369	0.142816315	-9.248340569	1.45E-37	Down	2.60E-37
chr12:70671911|70713144	86.85718369	0.142816315	-9.248340569	1.45E-37	Down	2.60E-37
chr13:45976409|45980112	86.85718369	0.142816315	-9.248340569	1.45E-37	Down	2.60E-37
chr13:49742748|49752790	86.85718369	0.142816315	-9.248340569	1.45E-37	Down	2.60E-37
chr14:53622960|53656654	86.85718369	0.142816315	-9.248340569	1.45E-37	Down	2.60E-37
chr14:91947919|91957146	86.85718369	0.142816315	-9.248340569	1.45E-37	Down	2.60E-37
chr15:42618495|42622870	86.85718369	0.142816315	-9.248340569	1.45E-37	Down	2.60E-37
chr15:42943213|42956115	86.85718369	0.142816315	-9.248340569	1.45E-37	Down	2.60E-37
chr15:43102811|43109295	86.85718369	0.142816315	-9.248340569	1.45E-37	Down	2.60E-37
chr16:81301512|81304021	86.85718369	0.142816315	-9.248340569	1.45E-37	Down	2.60E-37
chr17:30696313|30696801	86.85718369	0.142816315	-9.248340569	1.45E-37	Down	2.60E-37
chr17:45695715|45697150	86.85718369	0.142816315	-9.248340569	1.45E-37	Down	2.60E-37
chr18:42281139|42339068	86.85718369	0.142816315	-9.248340569	1.45E-37	Down	2.60E-37
chr19:11230767|11234020	86.85718369	0.142816315	-9.248340569	1.45E-37	Down	2.60E-37
chr19:33134028|33134537	86.85718369	0.142816315	-9.248340569	1.45E-37	Down	2.60E-37
chr19:5129584|5144913	86.85718369	0.142816315	-9.248340569	1.45E-37	Down	2.60E-37
chr19:8604615|8604944	86.85718369	0.142816315	-9.248340569	1.45E-37	Down	2.60E-37
chr2:177041262|177042222	86.85718369	0.142816315	-9.248340569	1.45E-37	Down	2.60E-37
chr2:204058517|204062114	86.85718369	0.142816315	-9.248340569	1.45E-37	Down	2.60E-37
chr2:240944626|240954277	86.85718369	0.142816315	-9.248340569	1.45E-37	Down	2.60E-37
chr2:43939363|43968182	86.85718369	0.142816315	-9.248340569	1.45E-37	Down	2.60E-37
chr2:70451685|70457986	86.85718369	0.142816315	-9.248340569	1.45E-37	Down	2.60E-37
chr20:43629032|43629994	86.85718369	0.142816315	-9.248340569	1.45E-37	Down	2.60E-37
chr20:58755107|58755971	86.85718369	0.142816315	-9.248340569	1.45E-37	Down	2.60E-37
chr22:28692185|28702631	86.85718369	0.142816315	-9.248340569	1.45E-37	Down	2.60E-37
chr3:128344376|128345675	86.85718369	0.142816315	-9.248340569	1.45E-37	Down	2.60E-37
chr3:169831147|169840532	86.85718369	0.142816315	-9.248340569	1.45E-37	Down	2.60E-37
chr3:185332351|185341870	86.85718369	0.142816315	-9.248340569	1.45E-37	Down	2.60E-37
chr3:3819408|3824385	86.85718369	0.142816315	-9.248340569	1.45E-37	Down	2.60E-37
chr3:58118534|58127656	86.85718369	0.142816315	-9.248340569	1.45E-37	Down	2.60E-37
chr4:103585841|103600866	86.85718369	0.142816315	-9.248340569	1.45E-37	Down	2.60E-37
chr4:140037798|140060651	86.85718369	0.142816315	-9.248340569	1.45E-37	Down	2.60E-37
chr4:148778703|148803083	86.85718369	0.142816315	-9.248340569	1.45E-37	Down	2.60E-37
chr4:38879691|38880047	86.85718369	0.142816315	-9.248340569	1.45E-37	Down	2.60E-37
chr4:39077584|39088347	86.85718369	0.142816315	-9.248340569	1.45E-37	Down	2.60E-37
chr4:39881347|39891984	86.85718369	0.142816315	-9.248340569	1.45E-37	Down	2.60E-37
chr4:73930494|73931130	86.85718369	0.142816315	-9.248340569	1.45E-37	Down	2.60E-37
chr5:108203467|108233549	86.85718369	0.142816315	-9.248340569	1.45E-37	Down	2.60E-37
chr5:136969725|136975666	86.85718369	0.142816315	-9.248340569	1.45E-37	Down	2.60E-37
chr5:96058342|96065429	86.85718369	0.142816315	-9.248340569	1.45E-37	Down	2.60E-37
chr6:138576572|138576906	86.85718369	0.142816315	-9.248340569	1.45E-37	Down	2.60E-37
chr7:100866757|100867422	86.85718369	0.142816315	-9.248340569	1.45E-37	Down	2.60E-37
chr7:76713204|76728268	86.85718369	0.142816315	-9.248340569	1.45E-37	Down	2.60E-37
chr7:79828540|79842185	86.85718369	0.142816315	-9.248340569	1.45E-37	Down	2.60E-37
chr7:91972337|91981956	86.85718369	0.142816315	-9.248340569	1.45E-37	Down	2.60E-37
chr8:26248758|26265892	86.85718369	0.142816315	-9.248340569	1.45E-37	Down	2.60E-37
chr9:125932180|125936121	86.85718369	0.142816315	-9.248340569	1.45E-37	Down	2.60E-37
chr9:131196380|131196892	86.85718369	0.142816315	-9.248340569	1.45E-37	Down	2.60E-37
chr9:71357416|71358506	86.85718369	0.142816315	-9.248340569	1.45E-37	Down	2.60E-37
chr9:98002930|98011651	86.85718369	0.142816315	-9.248340569	1.45E-37	Down	2.60E-37
chrUn_gl000222:11827|12288	86.85718369	0.142816315	-9.248340569	1.45E-37	Down	2.60E-37
chrX:134679347|134690225	86.85718369	0.142816315	-9.248340569	1.45E-37	Down	2.60E-37
chr14:20863608|20864108	271.0160626	77.9839374	-1.797129457	1.54E-37	Down	2.78E-37
chrX:138897036|138908982	271.0160626	77.9839374	-1.797129457	1.54E-37	Down	2.78E-37
chr7:158580694|158591763	187.4493916	577.5506084	1.623446226	1.88E-37	Up	3.39E-37
chr3:107429298|107435696	573.8847879	254.1152121	-1.175278391	3.16E-37	Down	5.72E-37
chr8:131164981|131181313	486.9261463	200.0738537	-1.283170327	4.27E-37	Down	7.73E-37
chr10:126097110|126100769	127.5283891	473.4716109	1.892459484	5.52E-37	Up	1.00E-36
chr9:138741982|138774924	127.5283891	473.4716109	1.892459484	5.52E-37	Up	1.00E-36
chr1:154223516|154224129	1.735044937	239.2649551	7.107492264	5.60E-37	Up	1.05E-36
chr1:167734819|167745403	1.735044937	239.2649551	7.107492264	5.60E-37	Up	1.05E-36
chr1:205630988|205634014	1.735044937	239.2649551	7.107492264	5.60E-37	Up	1.05E-36
chr10:126463243|126478907	1.735044937	239.2649551	7.107492264	5.60E-37	Up	1.05E-36
chr10:22193450|22209892	1.735044937	239.2649551	7.107492264	5.60E-37	Up	1.05E-36
chr10:70246900|70253327	1.735044937	239.2649551	7.107492264	5.60E-37	Up	1.05E-36
chr10:96234424|96260084	1.735044937	239.2649551	7.107492264	5.60E-37	Up	1.05E-36
chr12:105385489|105389804	1.735044937	239.2649551	7.107492264	5.60E-37	Up	1.05E-36
chr12:108938914|108942990	1.735044937	239.2649551	7.107492264	5.60E-37	Up	1.05E-36
chr12:120612964|120614020	1.735044937	239.2649551	7.107492264	5.60E-37	Up	1.05E-36
chr12:125436943|125438757	1.735044937	239.2649551	7.107492264	5.60E-37	Up	1.05E-36
chr15:33149215|33194241	1.735044937	239.2649551	7.107492264	5.60E-37	Up	1.05E-36
chr16:1774557|1779579	1.735044937	239.2649551	7.107492264	5.60E-37	Up	1.05E-36
chr16:27345636|27351594	1.735044937	239.2649551	7.107492264	5.60E-37	Up	1.05E-36
chr16:68300495|68309152	1.735044937	239.2649551	7.107492264	5.60E-37	Up	1.05E-36
chr17:3924422|3928412	1.735044937	239.2649551	7.107492264	5.60E-37	Up	1.05E-36
chr17:40174416|40174658	1.735044937	239.2649551	7.107492264	5.60E-37	Up	1.05E-36
chr18:47563219|47581748	1.735044937	239.2649551	7.107492264	5.60E-37	Up	1.05E-36
chr19:11018714|11019883	1.735044937	239.2649551	7.107492264	5.60E-37	Up	1.05E-36
chr19:4405908|4409756	1.735044937	239.2649551	7.107492264	5.60E-37	Up	1.05E-36
chr2:128520635|128528578	1.735044937	239.2649551	7.107492264	5.60E-37	Up	1.05E-36
chr2:131883325|131888333	1.735044937	239.2649551	7.107492264	5.60E-37	Up	1.05E-36
chr2:169404105|169417832	1.735044937	239.2649551	7.107492264	5.60E-37	Up	1.05E-36
chr2:174229522|174232559	1.735044937	239.2649551	7.107492264	5.60E-37	Up	1.05E-36
chr2:29129325|29137074	1.735044937	239.2649551	7.107492264	5.60E-37	Up	1.05E-36
chr20:56846418|56847931	1.735044937	239.2649551	7.107492264	5.60E-37	Up	1.05E-36
chr21:45513943|45518415	1.735044937	239.2649551	7.107492264	5.60E-37	Up	1.05E-36
chr22:47370185|47433094	1.735044937	239.2649551	7.107492264	5.60E-37	Up	1.05E-36
chr4:88104354|88116842	1.735044937	239.2649551	7.107492264	5.60E-37	Up	1.05E-36
chr5:137904613|137906830	1.735044937	239.2649551	7.107492264	5.60E-37	Up	1.05E-36
chr6:35586872|35610620	1.735044937	239.2649551	7.107492264	5.60E-37	Up	1.05E-36
chr7:152007050|152055760	1.735044937	239.2649551	7.107492264	5.60E-37	Up	1.05E-36
chr7:98643320|98645505	1.735044937	239.2649551	7.107492264	5.60E-37	Up	1.05E-36
chrX:46510544|46513140	1.735044937	239.2649551	7.107492264	5.60E-37	Up	1.05E-36
chr1:236969443|236979843	313.324256	100.675744	-1.637940327	5.60E-37	Down	1.05E-36
chr12:107393328|107393860	108.2522927	11.7477073	-3.203946449	1.07E-36	Down	2.01E-36
chr16:58614536|58615419	108.2522927	11.7477073	-3.203946449	1.07E-36	Down	2.01E-36
chr2:73215386|73228707	108.2522927	11.7477073	-3.203946449	1.07E-36	Down	2.01E-36
chr2:89085987|89104922	108.2522927	11.7477073	-3.203946449	1.07E-36	Down	2.01E-36
chr4:429558|431300	108.2522927	11.7477073	-3.203946449	1.07E-36	Down	2.01E-36
chr19:14568842|14569187	465.6979228	188.3020772	-1.306345532	1.08E-36	Down	2.03E-36
chr3:128984391|128985942	465.6979228	188.3020772	-1.306345532	1.08E-36	Down	2.03E-36
chrX:153996576|153997585	157.413575	519.586425	1.722803778	2.39E-36	Up	4.51E-36
chr1:117944807|117984947	424.3654353	164.6345647	-1.366039894	2.80E-36	Down	5.28E-36
chr17:7402357|7402810	468.2540776	984.7459224	1.07245998	3.03E-36	Up	5.73E-36
chr18:6263945|6312055	216.2339131	613.7660869	1.505096127	3.23E-36	Up	6.11E-36
chr2:122363276|122363756	68.13594593	358.8640541	2.396949406	3.24E-36	Up	6.14E-36
chr16:48381417|48382201	644.236476	303.763524	-1.084641706	3.99E-36	Down	7.57E-36
chr11:95546095|95546753	209.8929028	51.10709718	-2.038057829	4.33E-36	Down	8.21E-36
chr13:99157168|99171727	99.41669951	414.5833005	2.060101892	9.75E-36	Up	1.85E-35
chr9:134330462|134334743	99.41669951	414.5833005	2.060101892	9.75E-36	Up	1.85E-35
chr1:41578954|41608784	148.1052379	25.89476209	-2.515890456	1.01E-35	Down	1.94E-35
chr13:50279756|50280508	148.1052379	25.89476209	-2.515890456	1.01E-35	Down	1.94E-35
chr17:65924470|65928135	148.1052379	25.89476209	-2.515890456	1.01E-35	Down	1.94E-35
chr18:9722738|9815219	148.1052379	25.89476209	-2.515890456	1.01E-35	Down	1.94E-35
chr3:133341934|133343019	148.1052379	25.89476209	-2.515890456	1.01E-35	Down	1.94E-35
chr3:179131199|179137293	148.1052379	25.89476209	-2.515890456	1.01E-35	Down	1.94E-35
chr7:33185853|33217203	148.1052379	25.89476209	-2.515890456	1.01E-35	Down	1.94E-35
chr9:113734352|113773970	148.1052379	25.89476209	-2.515890456	1.01E-35	Down	1.94E-35
chr1:1601102|1666274	231.9929725	62.00702754	-1.903577467	1.35E-35	Down	2.60E-35
chr10:49609654|49613024	231.9929725	62.00702754	-1.903577467	1.35E-35	Down	2.60E-35
chr13:46090277|46093229	231.9929725	62.00702754	-1.903577467	1.35E-35	Down	2.60E-35
chr2:47134948|47136316	231.9929725	62.00702754	-1.903577467	1.35E-35	Down	2.60E-35
chr9:79130444|79180731	231.9929725	62.00702754	-1.903577467	1.35E-35	Down	2.60E-35
chr1:17981130|17991090	1.734447737	228.2655523	7.040092978	1.49E-35	Up	2.97E-35
chr1:23189529|23191705	1.734447737	228.2655523	7.040092978	1.49E-35	Up	2.97E-35
chr1:9931244|9938047	1.734447737	228.2655523	7.040092978	1.49E-35	Up	2.97E-35
chr10:126727565|126763412	1.734447737	228.2655523	7.040092978	1.49E-35	Up	2.97E-35
chr10:45953232|45959775	1.734447737	228.2655523	7.040092978	1.49E-35	Up	2.97E-35
chr11:87066547|87073518	1.734447737	228.2655523	7.040092978	1.49E-35	Up	2.97E-35
chr12:12022357|12022903	1.734447737	228.2655523	7.040092978	1.49E-35	Up	2.97E-35
chr12:120241009|120272032	1.734447737	228.2655523	7.040092978	1.49E-35	Up	2.97E-35
chr12:24985656|24989530	1.734447737	228.2655523	7.040092978	1.49E-35	Up	2.97E-35
chr13:111870025|111896641	1.734447737	228.2655523	7.040092978	1.49E-35	Up	2.97E-35
chr15:64710739|64717830	1.734447737	228.2655523	7.040092978	1.49E-35	Up	2.97E-35
chr16:21979948|21987564	1.734447737	228.2655523	7.040092978	1.49E-35	Up	2.97E-35
chr16:57050985|57054919	1.734447737	228.2655523	7.040092978	1.49E-35	Up	2.97E-35
chr16:9023225|9024254	1.734447737	228.2655523	7.040092978	1.49E-35	Up	2.97E-35
chr17:15974722|15976883	1.734447737	228.2655523	7.040092978	1.49E-35	Up	2.97E-35
chr17:38065210|38066177	1.734447737	228.2655523	7.040092978	1.49E-35	Up	2.97E-35
chr17:80739464|80741590	1.734447737	228.2655523	7.040092978	1.49E-35	Up	2.97E-35
chr19:4950623|4951008	1.734447737	228.2655523	7.040092978	1.49E-35	Up	2.97E-35
chr2:20507738|20527139	1.734447737	228.2655523	7.040092978	1.49E-35	Up	2.97E-35
chr2:44190726|44202356	1.734447737	228.2655523	7.040092978	1.49E-35	Up	2.97E-35
chr2:46067518|46070202	1.734447737	228.2655523	7.040092978	1.49E-35	Up	2.97E-35
chr2:85625142|85626408	1.734447737	228.2655523	7.040092978	1.49E-35	Up	2.97E-35
chr3:125006946|125050082	1.734447737	228.2655523	7.040092978	1.49E-35	Up	2.97E-35
chr3:38224493|38240354	1.734447737	228.2655523	7.040092978	1.49E-35	Up	2.97E-35
chr3:44826336|44835918	1.734447737	228.2655523	7.040092978	1.49E-35	Up	2.97E-35
chr3:48209335|48219478	1.734447737	228.2655523	7.040092978	1.49E-35	Up	2.97E-35
chr3:53886025|53891013	1.734447737	228.2655523	7.040092978	1.49E-35	Up	2.97E-35
chr4:1305766|1321491	1.734447737	228.2655523	7.040092978	1.49E-35	Up	2.97E-35
chr4:2701406|2702271	1.734447737	228.2655523	7.040092978	1.49E-35	Up	2.97E-35
chr4:2877622|2886393	1.734447737	228.2655523	7.040092978	1.49E-35	Up	2.97E-35
chr6:34574331|34614575	1.734447737	228.2655523	7.040092978	1.49E-35	Up	2.97E-35
chr6:52132662|52134024	1.734447737	228.2655523	7.040092978	1.49E-35	Up	2.97E-35
chr7:139746683|139757834	1.734447737	228.2655523	7.040092978	1.49E-35	Up	2.97E-35
chr7:17908029|17937069	1.734447737	228.2655523	7.040092978	1.49E-35	Up	2.97E-35
chr7:6452441|6456552	1.734447737	228.2655523	7.040092978	1.49E-35	Up	2.97E-35
chr7:99216147|99219197	1.734447737	228.2655523	7.040092978	1.49E-35	Up	2.97E-35
chr8:132952745|132958880	1.734447737	228.2655523	7.040092978	1.49E-35	Up	2.97E-35
chr8:28827559|28828036	1.734447737	228.2655523	7.040092978	1.49E-35	Up	2.97E-35
chr8:56854413|56866543	1.734447737	228.2655523	7.040092978	1.49E-35	Up	2.97E-35
chr9:131284946|131286125	1.734447737	228.2655523	7.040092978	1.49E-35	Up	2.97E-35
chr9:86292641|86301070	1.734447737	228.2655523	7.040092978	1.49E-35	Up	2.97E-35
chrX:13684435|13686502	1.734447737	228.2655523	7.040092978	1.49E-35	Up	2.97E-35
chr1:41213205|41218918	90.50450031	7.495499689	-3.593892968	2.41E-35	Down	4.84E-35
chr10:70152894|70154208	90.50450031	7.495499689	-3.593892968	2.41E-35	Down	4.84E-35
chr13:72049272|72063280	90.50450031	7.495499689	-3.593892968	2.41E-35	Down	4.84E-35
chr12:112229864|112230586	253.9100765	73.08992346	-1.796573222	2.54E-35	Down	5.09E-35
chr11:107260799|107263621	275.6859938	84.31400619	-1.709181757	3.48E-35	Down	6.98E-35
chr3:119222378|119236162	275.6859938	84.31400619	-1.709181757	3.48E-35	Down	6.98E-35
chr12:28458581|28460682	317.7679435	107.2320565	-1.567237336	7.54E-35	Down	1.52E-34
chr2:61505299|61508377	317.7679435	107.2320565	-1.567237336	7.54E-35	Down	1.52E-34
chr4:83795763|83803090	317.7679435	107.2320565	-1.567237336	7.54E-35	Down	1.52E-34
chr7:65705311|65751696	170.3651878	35.63481222	-2.25727134	9.77E-35	Down	1.97E-34
chrX:154736558|154774938	170.3651878	35.63481222	-2.25727134	9.77E-35	Down	1.97E-34
chr20:62407030|62422143	298.9624233	727.0375767	1.282065769	1.09E-34	Up	2.21E-34
chr15:41988272|41991357	67.93132322	348.0686768	2.357223128	1.15E-34	Up	2.32E-34
chr19:40761064|40771258	67.93132322	348.0686768	2.357223128	1.15E-34	Up	2.32E-34
chr6:17772138|17779330	67.93132322	348.0686768	2.357223128	1.15E-34	Up	2.32E-34
chr1:155646339|155753880	693.4855037	342.5144963	-1.017700676	1.15E-34	Down	2.32E-34
chr6:111208707|111211559	99.11739944	403.8826006	2.026725755	2.64E-34	Up	5.35E-34
chr15:41767722|41769713	131.8320439	21.1679561	-2.638747203	2.79E-34	Down	5.66E-34
chr4:73984404|73991029	131.8320439	21.1679561	-2.638747203	2.79E-34	Down	5.66E-34
chr1:51868106|51874004	407.139674	159.860326	-1.348711876	3.62E-34	Down	7.35E-34
chr1:151611363|151611595	1.733791019	217.266209	6.969389987	4.09E-34	Up	8.71E-34
chr1:22047528|22048257	1.733791019	217.266209	6.969389987	4.09E-34	Up	8.71E-34
chr1:23376879|23385660	1.733791019	217.266209	6.969389987	4.09E-34	Up	8.71E-34
chr1:46032240|46032692	1.733791019	217.266209	6.969389987	4.09E-34	Up	8.71E-34
chr1:51253671|51267349	1.733791019	217.266209	6.969389987	4.09E-34	Up	8.71E-34
chr1:85816097|85824530	1.733791019	217.266209	6.969389987	4.09E-34	Up	8.71E-34
chr10:104352338|104359301	1.733791019	217.266209	6.969389987	4.09E-34	Up	8.71E-34
chr10:126799558|126811437	1.733791019	217.266209	6.969389987	4.09E-34	Up	8.71E-34
chr10:26789747|26802589	1.733791019	217.266209	6.969389987	4.09E-34	Up	8.71E-34
chr10:80961340|80976031	1.733791019	217.266209	6.969389987	4.09E-34	Up	8.71E-34
chr10:88212976|88220253	1.733791019	217.266209	6.969389987	4.09E-34	Up	8.71E-34
chr11:44129232|44135851	1.733791019	217.266209	6.969389987	4.09E-34	Up	8.71E-34
chr11:46804823|46810323	1.733791019	217.266209	6.969389987	4.09E-34	Up	8.71E-34
chr11:77043774|77064644	1.733791019	217.266209	6.969389987	4.09E-34	Up	8.71E-34
chr11:77330650|77336863	1.733791019	217.266209	6.969389987	4.09E-34	Up	8.71E-34
chr11:85692171|85695016	1.733791019	217.266209	6.969389987	4.09E-34	Up	8.71E-34
chr12:104200099|104208899	1.733791019	217.266209	6.969389987	4.09E-34	Up	8.71E-34
chr12:27521194|27529349	1.733791019	217.266209	6.969389987	4.09E-34	Up	8.71E-34
chr13:30104674|30110339	1.733791019	217.266209	6.969389987	4.09E-34	Up	8.71E-34
chr13:99109421|99171727	1.733791019	217.266209	6.969389987	4.09E-34	Up	8.71E-34
chr14:103355896|103369766	1.733791019	217.266209	6.969389987	4.09E-34	Up	8.71E-34
chr14:73181130|73198642	1.733791019	217.266209	6.969389987	4.09E-34	Up	8.71E-34
chr14:81329100|81372425	1.733791019	217.266209	6.969389987	4.09E-34	Up	8.71E-34
chr14:99697681|99724173	1.733791019	217.266209	6.969389987	4.09E-34	Up	8.71E-34
chr15:90763024|90764997	1.733791019	217.266209	6.969389987	4.09E-34	Up	8.71E-34
chr16:2489353|2493801	1.733791019	217.266209	6.969389987	4.09E-34	Up	8.71E-34
chr16:71710349|71713438	1.733791019	217.266209	6.969389987	4.09E-34	Up	8.71E-34
chr17:26105715|26106082	1.733791019	217.266209	6.969389987	4.09E-34	Up	8.71E-34
chr17:37880978|37882106	1.733791019	217.266209	6.969389987	4.09E-34	Up	8.71E-34
chr17:40990747|40991397	1.733791019	217.266209	6.969389987	4.09E-34	Up	8.71E-34
chr17:79244717|79258695	1.733791019	217.266209	6.969389987	4.09E-34	Up	8.71E-34
chr17:96901|177370	1.733791019	217.266209	6.969389987	4.09E-34	Up	8.71E-34
chr18:39607406|39629569	1.733791019	217.266209	6.969389987	4.09E-34	Up	8.71E-34
chr19:10610070|10610756	1.733791019	217.266209	6.969389987	4.09E-34	Up	8.71E-34
chr2:239341954|239342336	1.733791019	217.266209	6.969389987	4.09E-34	Up	8.71E-34
chr2:69565029|69573131	1.733791019	217.266209	6.969389987	4.09E-34	Up	8.71E-34
chr2:86968049|86980681	1.733791019	217.266209	6.969389987	4.09E-34	Up	8.71E-34
chr20:46385932|46386207	1.733791019	217.266209	6.969389987	4.09E-34	Up	8.71E-34
chr20:48256214|48257202	1.733791019	217.266209	6.969389987	4.09E-34	Up	8.71E-34
chr21:17150222|17177577	1.733791019	217.266209	6.969389987	4.09E-34	Up	8.71E-34
chr21:27347382|27372497	1.733791019	217.266209	6.969389987	4.09E-34	Up	8.71E-34
chr21:33296779|33318483	1.733791019	217.266209	6.969389987	4.09E-34	Up	8.71E-34
chr3:42128595|42128892	1.733791019	217.266209	6.969389987	4.09E-34	Up	8.71E-34
chr3:52238708|52240767	1.733791019	217.266209	6.969389987	4.09E-34	Up	8.71E-34
chr4:73985878|73991029	1.733791019	217.266209	6.969389987	4.09E-34	Up	8.71E-34
chr5:142264862|142311690	1.733791019	217.266209	6.969389987	4.09E-34	Up	8.71E-34
chr5:175777615|175782752	1.733791019	217.266209	6.969389987	4.09E-34	Up	8.71E-34
chr5:80419457|80422982	1.733791019	217.266209	6.969389987	4.09E-34	Up	8.71E-34
chr6:17665469|17669777	1.733791019	217.266209	6.969389987	4.09E-34	Up	8.71E-34
chr6:43193384|43194133	1.733791019	217.266209	6.969389987	4.09E-34	Up	8.71E-34
chr7:104678572|104681470	1.733791019	217.266209	6.969389987	4.09E-34	Up	8.71E-34
chr7:2252846|2259091	1.733791019	217.266209	6.969389987	4.09E-34	Up	8.71E-34
chr9:100839199|100840629	1.733791019	217.266209	6.969389987	4.09E-34	Up	8.71E-34
chr9:88655653|88661487	1.733791019	217.266209	6.969389987	4.09E-34	Up	8.71E-34
chr9:95018961|95048121	1.733791019	217.266209	6.969389987	4.09E-34	Up	8.71E-34
chr9:95030455|95032265	1.733791019	217.266209	6.969389987	4.09E-34	Up	8.71E-34
chr1:115130007|115138494	75.85721761	0.14278239	-9.053324586	6.10E-34	Down	1.35E-33
chr1:151089867|151090615	75.85721761	0.14278239	-9.053324586	6.10E-34	Down	1.35E-33
chr1:167921037|167944253	75.85721761	0.14278239	-9.053324586	6.10E-34	Down	1.35E-33
chr1:174219612|174274265	75.85721761	0.14278239	-9.053324586	6.10E-34	Down	1.35E-33
chr1:184701970|184718726	75.85721761	0.14278239	-9.053324586	6.10E-34	Down	1.35E-33
chr1:243468014|243507633	75.85721761	0.14278239	-9.053324586	6.10E-34	Down	1.35E-33
chr1:26780100|26789924	75.85721761	0.14278239	-9.053324586	6.10E-34	Down	1.35E-33
chr1:41578954|41582682	75.85721761	0.14278239	-9.053324586	6.10E-34	Down	1.35E-33
chr10:15614209|15634303	75.85721761	0.14278239	-9.053324586	6.10E-34	Down	1.35E-33
chr10:32740519|32751977	75.85721761	0.14278239	-9.053324586	6.10E-34	Down	1.35E-33
chr10:70506917|70507323	75.85721761	0.14278239	-9.053324586	6.10E-34	Down	1.35E-33
chr11:12518004|12534907	75.85721761	0.14278239	-9.053324586	6.10E-34	Down	1.35E-33
chr11:34101174|34111003	75.85721761	0.14278239	-9.053324586	6.10E-34	Down	1.35E-33
chr11:58317258|58318705	75.85721761	0.14278239	-9.053324586	6.10E-34	Down	1.35E-33
chr12:122817533|122819252	75.85721761	0.14278239	-9.053324586	6.10E-34	Down	1.35E-33
chr12:122962387|122962839	75.85721761	0.14278239	-9.053324586	6.10E-34	Down	1.35E-33
chr12:26774055|26784992	75.85721761	0.14278239	-9.053324586	6.10E-34	Down	1.35E-33
chr12:31586088|31600703	75.85721761	0.14278239	-9.053324586	6.10E-34	Down	1.35E-33
chr12:50821544|50829407	75.85721761	0.14278239	-9.053324586	6.10E-34	Down	1.35E-33
chr14:65031468|65035165	75.85721761	0.14278239	-9.053324586	6.10E-34	Down	1.35E-33
chr16:15916412|15917268	75.85721761	0.14278239	-9.053324586	6.10E-34	Down	1.35E-33
chr17:5365638|5365866	75.85721761	0.14278239	-9.053324586	6.10E-34	Down	1.35E-33
chr18:18595391|18624147	75.85721761	0.14278239	-9.053324586	6.10E-34	Down	1.35E-33
chr19:16757906|16764936	75.85721761	0.14278239	-9.053324586	6.10E-34	Down	1.35E-33
chr19:3583384|3583759	75.85721761	0.14278239	-9.053324586	6.10E-34	Down	1.35E-33
chr19:58805463|58806947	75.85721761	0.14278239	-9.053324586	6.10E-34	Down	1.35E-33
chr2:191774988|191778090	75.85721761	0.14278239	-9.053324586	6.10E-34	Down	1.35E-33
chr2:197135916|197143386	75.85721761	0.14278239	-9.053324586	6.10E-34	Down	1.35E-33
chr2:201281101|201284219	75.85721761	0.14278239	-9.053324586	6.10E-34	Down	1.35E-33
chr2:32339706|32362257	75.85721761	0.14278239	-9.053324586	6.10E-34	Down	1.35E-33
chr2:88479758|88482592	75.85721761	0.14278239	-9.053324586	6.10E-34	Down	1.35E-33
chr2:88482217|88482592	75.85721761	0.14278239	-9.053324586	6.10E-34	Down	1.35E-33
chr20:43600718|43615937	75.85721761	0.14278239	-9.053324586	6.10E-34	Down	1.35E-33
chr22:22930851|23006988	75.85721761	0.14278239	-9.053324586	6.10E-34	Down	1.35E-33
chr22:40673080|40681774	75.85721761	0.14278239	-9.053324586	6.10E-34	Down	1.35E-33
chr3:12458202|12458653	75.85721761	0.14278239	-9.053324586	6.10E-34	Down	1.35E-33
chr3:71090478|71096246	75.85721761	0.14278239	-9.053324586	6.10E-34	Down	1.35E-33
chr4:25783863|25792196	75.85721761	0.14278239	-9.053324586	6.10E-34	Down	1.35E-33
chr4:89941610|89950800	75.85721761	0.14278239	-9.053324586	6.10E-34	Down	1.35E-33
chr5:228299|233760	75.85721761	0.14278239	-9.053324586	6.10E-34	Down	1.35E-33
chr5:64466443|64492978	75.85721761	0.14278239	-9.053324586	6.10E-34	Down	1.35E-33
chr6:117013217|117047785	75.85721761	0.14278239	-9.053324586	6.10E-34	Down	1.35E-33
chr6:132014636|132047340	75.85721761	0.14278239	-9.053324586	6.10E-34	Down	1.35E-33
chr6:149663820|149691235	75.85721761	0.14278239	-9.053324586	6.10E-34	Down	1.35E-33
chr6:151277130|151286173	75.85721761	0.14278239	-9.053324586	6.10E-34	Down	1.35E-33
chr6:154762425|154763424	75.85721761	0.14278239	-9.053324586	6.10E-34	Down	1.35E-33
chr9:111843118|111870850	75.85721761	0.14278239	-9.053324586	6.10E-34	Down	1.35E-33
chr9:27180237|27192621	75.85721761	0.14278239	-9.053324586	6.10E-34	Down	1.35E-33
chr9:36375930|36390613	75.85721761	0.14278239	-9.053324586	6.10E-34	Down	1.35E-33
chrX:102071919|102094900	75.85721761	0.14278239	-9.053324586	6.10E-34	Down	1.35E-33
chr20:17933230|17934867	192.7596939	46.24030613	-2.059580561	6.32E-34	Down	1.40E-33
chr3:57276883|57282379	192.7596939	46.24030613	-2.059580561	6.32E-34	Down	1.40E-33
chr18:46858233|46906128	298.3515659	717.6484341	1.266263912	9.39E-34	Up	2.09E-33
chr16:16218645|16219768	364.5126189	136.4873811	-1.417201186	1.57E-33	Down	3.49E-33
chr11:72695132|72700142	214.8819423	57.11805771	-1.911525424	2.12E-33	Down	4.71E-33
chr5:172359438|172362313	67.71691198	337.283088	2.316371891	3.84E-33	Up	8.55E-33
chr22:46189424|46202902	452.354775	190.645225	-1.246564304	5.17E-33	Down	1.15E-32
chr2:61749745|61753656	584.9786085	276.0213915	-1.08360379	5.35E-33	Down	1.19E-32
chr12:110778463|110780253	258.5748487	79.42515126	-1.702914115	5.67E-33	Down	1.27E-32
chr7:74119495|74131270	258.5748487	79.42515126	-1.702914115	5.67E-33	Down	1.27E-32
chrX:13684435|13698717	258.5748487	79.42515126	-1.702914115	5.67E-33	Down	1.27E-32
chr1:78183551|78191447	280.2283272	90.77167284	-1.626288749	5.75E-33	Down	1.29E-32
chr17:65916130|65919106	280.2283272	90.77167284	-1.626288749	5.75E-33	Down	1.29E-32
chr2:203620260|203624076	126.4157986	441.5842014	1.804511785	6.11E-33	Up	1.37E-32
chr8:97318671|97343323	126.4157986	441.5842014	1.804511785	6.11E-33	Up	1.37E-32
chr16:87782278|87795646	565.1580657	263.8419343	-1.098980542	9.65E-33	Down	2.17E-32
chr1:172520651|172526934	1.73306542	206.2669346	6.895042645	1.13E-32	Up	2.63E-32
chr1:22816372|22818026	1.73306542	206.2669346	6.895042645	1.13E-32	Up	2.63E-32
chr1:245765878|245775278	1.73306542	206.2669346	6.895042645	1.13E-32	Up	2.63E-32
chr1:59787208|59922748	1.73306542	206.2669346	6.895042645	1.13E-32	Up	2.63E-32
chr10:12442014|12445368	1.73306542	206.2669346	6.895042645	1.13E-32	Up	2.63E-32
chr10:13169744|13175581	1.73306542	206.2669346	6.895042645	1.13E-32	Up	2.63E-32
chr11:128963515|128994789	1.73306542	206.2669346	6.895042645	1.13E-32	Up	2.63E-32
chr11:47444124|47444524	1.73306542	206.2669346	6.895042645	1.13E-32	Up	2.63E-32
chr11:64627395|64627808	1.73306542	206.2669346	6.895042645	1.13E-32	Up	2.63E-32
chr12:46285562|46287504	1.73306542	206.2669346	6.895042645	1.13E-32	Up	2.63E-32
chr14:105412025|105412520	1.73306542	206.2669346	6.895042645	1.13E-32	Up	2.63E-32
chr14:50262508|50267414	1.73306542	206.2669346	6.895042645	1.13E-32	Up	2.63E-32
chr15:94821382|94841959	1.73306542	206.2669346	6.895042645	1.13E-32	Up	2.63E-32
chr16:70502751|70503226	1.73306542	206.2669346	6.895042645	1.13E-32	Up	2.63E-32
chr16:88008653|88014733	1.73306542	206.2669346	6.895042645	1.13E-32	Up	2.63E-32
chr17:13977639|13980373	1.73306542	206.2669346	6.895042645	1.13E-32	Up	2.63E-32
chr17:19213197|19232960	1.73306542	206.2669346	6.895042645	1.13E-32	Up	2.63E-32
chr17:73552126|73555491	1.73306542	206.2669346	6.895042645	1.13E-32	Up	2.63E-32
chr18:12358668|12360050	1.73306542	206.2669346	6.895042645	1.13E-32	Up	2.63E-32
chr18:44470542|44483598	1.73306542	206.2669346	6.895042645	1.13E-32	Up	2.63E-32
chr18:51797729|51804223	1.73306542	206.2669346	6.895042645	1.13E-32	Up	2.63E-32
chr19:13064952|13065340	1.73306542	206.2669346	6.895042645	1.13E-32	Up	2.63E-32
chr19:50770133|50771624	1.73306542	206.2669346	6.895042645	1.13E-32	Up	2.63E-32
chr2:242079935|242082489	1.73306542	206.2669346	6.895042645	1.13E-32	Up	2.63E-32
chr20:50329504|50346517	1.73306542	206.2669346	6.895042645	1.13E-32	Up	2.63E-32
chr22:26853824|26854543	1.73306542	206.2669346	6.895042645	1.13E-32	Up	2.63E-32
chr22:41664100|41677086	1.73306542	206.2669346	6.895042645	1.13E-32	Up	2.63E-32
chr3:47727538|47734790	1.73306542	206.2669346	6.895042645	1.13E-32	Up	2.63E-32
chr4:1902352|1932497	1.73306542	206.2669346	6.895042645	1.13E-32	Up	2.63E-32
chr5:132400671|132406188	1.73306542	206.2669346	6.895042645	1.13E-32	Up	2.63E-32
chr5:353844|376831	1.73306542	206.2669346	6.895042645	1.13E-32	Up	2.63E-32
chr6:151330954|151358253	1.73306542	206.2669346	6.895042645	1.13E-32	Up	2.63E-32
chr6:159197439|159210403	1.73306542	206.2669346	6.895042645	1.13E-32	Up	2.63E-32
chr6:86227473|86239993	1.73306542	206.2669346	6.895042645	1.13E-32	Up	2.63E-32
chr7:111127293|111201979	1.73306542	206.2669346	6.895042645	1.13E-32	Up	2.63E-32
chr7:150814181|150815719	1.73306542	206.2669346	6.895042645	1.13E-32	Up	2.63E-32
chr7:156619298|156629579	1.73306542	206.2669346	6.895042645	1.13E-32	Up	2.63E-32
chr7:2269618|2270399	1.73306542	206.2669346	6.895042645	1.13E-32	Up	2.63E-32
chr7:2414162|2416710	1.73306542	206.2669346	6.895042645	1.13E-32	Up	2.63E-32
chr7:65705311|65706257	1.73306542	206.2669346	6.895042645	1.13E-32	Up	2.63E-32
chr7:95906507|95939003	1.73306542	206.2669346	6.895042645	1.13E-32	Up	2.63E-32
chr8:68211443|68214701	1.73306542	206.2669346	6.895042645	1.13E-32	Up	2.63E-32
chr9:115030328|115060196	1.73306542	206.2669346	6.895042645	1.13E-32	Up	2.63E-32
chr9:134514021|134526336	1.73306542	206.2669346	6.895042645	1.13E-32	Up	2.63E-32
chr9:140685299|140712590	1.73306542	206.2669346	6.895042645	1.13E-32	Up	2.63E-32
chr9:88655653|88667506	1.73306542	206.2669346	6.895042645	1.13E-32	Up	2.63E-32
chrX:41485856|41530783	1.73306542	206.2669346	6.895042645	1.13E-32	Up	2.63E-32
chr8:42812236|42819617	498.1442265	220.8557735	-1.173458956	1.36E-32	Down	3.17E-32
chr1:26584087|26586293	185.469468	535.530532	1.529787119	1.40E-32	Up	3.27E-32
chr1:202126866|202127429	114.4409238	16.55907624	-2.78890895	1.89E-32	Down	4.42E-32
chr11:120346048|120348235	114.4409238	16.55907624	-2.78890895	1.89E-32	Down	4.42E-32
chr12:111923068|111924628	114.4409238	16.55907624	-2.78890895	1.89E-32	Down	4.42E-32
chr14:68228919|68236447	114.4409238	16.55907624	-2.78890895	1.89E-32	Down	4.42E-32
chr17:37881093|37882106	114.4409238	16.55907624	-2.78890895	1.89E-32	Down	4.42E-32
chr5:137278563|137284873	114.4409238	16.55907624	-2.78890895	1.89E-32	Down	4.42E-32
chr6:36297857|36298471	114.4409238	16.55907624	-2.78890895	1.89E-32	Down	4.42E-32
chr9:21476897|21477291	114.4409238	16.55907624	-2.78890895	1.89E-32	Down	4.42E-32
chr17:28003837|28030080	153.656995	31.34300502	-2.293498034	2.36E-32	Down	5.53E-32
chr2:9496175|9499018	153.656995	31.34300502	-2.293498034	2.36E-32	Down	5.53E-32
chr2:219299248|219300157	353.4545716	782.5454284	1.146649704	4.26E-32	Up	1.00E-31
chr2:26486247|26500028	477.0092938	208.9907062	-1.190578588	4.34E-32	Down	1.02E-31
chr11:62594626|62595103	175.6212393	41.37876066	-2.085504992	1.00E-31	Down	2.36E-31
chr13:41517087|41518061	175.6212393	41.37876066	-2.085504992	1.00E-31	Down	2.36E-31
chr16:74949767|74950157	175.6212393	41.37876066	-2.085504992	1.00E-31	Down	2.36E-31
chr2:242346951|242357524	175.6212393	41.37876066	-2.085504992	1.00E-31	Down	2.36E-31
chr21:34922525|34923595	175.6212393	41.37876066	-2.085504992	1.00E-31	Down	2.36E-31
chr22:41531816|41536261	175.6212393	41.37876066	-2.085504992	1.00E-31	Down	2.36E-31
chr20:34304661|34313077	588.5798681	283.4201319	-1.054295958	1.14E-31	Down	2.69E-31
chr2:73784346|73786269	67.49199263	326.5080074	2.27433012	1.29E-31	Up	3.05E-31
chr10:96201652|96234540	126.0203707	430.9796293	1.773962722	1.30E-31	Up	3.08E-31
chr7:72883846|72884813	98.48373401	382.516266	1.95756373	1.72E-31	Up	4.08E-31
chr1:11130956|11137005	1.732259501	195.2677405	6.816654747	3.31E-31	Up	8.22E-31
chr1:146757974|146759412	1.732259501	195.2677405	6.816654747	3.31E-31	Up	8.22E-31
chr1:233482187|233490757	1.732259501	195.2677405	6.816654747	3.31E-31	Up	8.22E-31
chr1:235416044|235424067	1.732259501	195.2677405	6.816654747	3.31E-31	Up	8.22E-31
chr11:126142863|126143349	1.732259501	195.2677405	6.816654747	3.31E-31	Up	8.22E-31
chr11:65202523|65205128	1.732259501	195.2677405	6.816654747	3.31E-31	Up	8.22E-31
chr12:53670403|53671011	1.732259501	195.2677405	6.816654747	3.31E-31	Up	8.22E-31
chr13:21373303|21375129	1.732259501	195.2677405	6.816654747	3.31E-31	Up	8.22E-31
chr14:103296670|103342862	1.732259501	195.2677405	6.816654747	3.31E-31	Up	8.22E-31
chr14:23502576|23502883	1.732259501	195.2677405	6.816654747	3.31E-31	Up	8.22E-31
chr14:23550956|23559842	1.732259501	195.2677405	6.816654747	3.31E-31	Up	8.22E-31
chr14:97299803|97327072	1.732259501	195.2677405	6.816654747	3.31E-31	Up	8.22E-31
chr15:102241288|102255166	1.732259501	195.2677405	6.816654747	3.31E-31	Up	8.22E-31
chr15:41373217|41379880	1.732259501	195.2677405	6.816654747	3.31E-31	Up	8.22E-31
chr15:42470415|42470768	1.732259501	195.2677405	6.816654747	3.31E-31	Up	8.22E-31
chr15:99892573|99903470	1.732259501	195.2677405	6.816654747	3.31E-31	Up	8.22E-31
chr16:89824984|89829201	1.732259501	195.2677405	6.816654747	3.31E-31	Up	8.22E-31
chr16:9014215|9024254	1.732259501	195.2677405	6.816654747	3.31E-31	Up	8.22E-31
chr16:929569|961079	1.732259501	195.2677405	6.816654747	3.31E-31	Up	8.22E-31
chr17:28011580|28030080	1.732259501	195.2677405	6.816654747	3.31E-31	Up	8.22E-31
chr17:54921379|54923170	1.732259501	195.2677405	6.816654747	3.31E-31	Up	8.22E-31
chr18:51681607|51692536	1.732259501	195.2677405	6.816654747	3.31E-31	Up	8.22E-31
chr19:47856010|47856992	1.732259501	195.2677405	6.816654747	3.31E-31	Up	8.22E-31
chr19:49961742|49963105	1.732259501	195.2677405	6.816654747	3.31E-31	Up	8.22E-31
chr2:224749360|224760343	1.732259501	195.2677405	6.816654747	3.31E-31	Up	8.22E-31
chr2:230723487|230725247	1.732259501	195.2677405	6.816654747	3.31E-31	Up	8.22E-31
chr2:32602655|32631625	1.732259501	195.2677405	6.816654747	3.31E-31	Up	8.22E-31
chr2:44139570|44153100	1.732259501	195.2677405	6.816654747	3.31E-31	Up	8.22E-31
chr2:46203567|46211819	1.732259501	195.2677405	6.816654747	3.31E-31	Up	8.22E-31
chr2:61406115|61413632	1.732259501	195.2677405	6.816654747	3.31E-31	Up	8.22E-31
chr2:85595808|85596953	1.732259501	195.2677405	6.816654747	3.31E-31	Up	8.22E-31
chr20:13509079|13568017	1.732259501	195.2677405	6.816654747	3.31E-31	Up	8.22E-31
chr20:33057852|33069011	1.732259501	195.2677405	6.816654747	3.31E-31	Up	8.22E-31
chr20:54961312|54963258	1.732259501	195.2677405	6.816654747	3.31E-31	Up	8.22E-31
chr21:30693541|30702014	1.732259501	195.2677405	6.816654747	3.31E-31	Up	8.22E-31
chr3:11399891|11406208	1.732259501	195.2677405	6.816654747	3.31E-31	Up	8.22E-31
chr3:133894452|133910818	1.732259501	195.2677405	6.816654747	3.31E-31	Up	8.22E-31
chr3:149563797|149629870	1.732259501	195.2677405	6.816654747	3.31E-31	Up	8.22E-31
chr3:58104598|58107230	1.732259501	195.2677405	6.816654747	3.31E-31	Up	8.22E-31
chr4:151199004|151207186	1.732259501	195.2677405	6.816654747	3.31E-31	Up	8.22E-31
chr4:2626988|2628304	1.732259501	195.2677405	6.816654747	3.31E-31	Up	8.22E-31
chr4:39328182|39329376	1.732259501	195.2677405	6.816654747	3.31E-31	Up	8.22E-31
chr5:137897268|137903411	1.732259501	195.2677405	6.816654747	3.31E-31	Up	8.22E-31
chr5:176370335|176378578	1.732259501	195.2677405	6.816654747	3.31E-31	Up	8.22E-31
chr5:178312614|178358327	1.732259501	195.2677405	6.816654747	3.31E-31	Up	8.22E-31
chr5:37721216|37727147	1.732259501	195.2677405	6.816654747	3.31E-31	Up	8.22E-31
chr5:79974745|80040434	1.732259501	195.2677405	6.816654747	3.31E-31	Up	8.22E-31
chr5:80021271|80040434	1.732259501	195.2677405	6.816654747	3.31E-31	Up	8.22E-31
chr5:98204198|98208259	1.732259501	195.2677405	6.816654747	3.31E-31	Up	8.22E-31
chr6:126434011|126496057	1.732259501	195.2677405	6.816654747	3.31E-31	Up	8.22E-31
chr6:155108994|155116273	1.732259501	195.2677405	6.816654747	3.31E-31	Up	8.22E-31
chr6:168271062|168299147	1.732259501	195.2677405	6.816654747	3.31E-31	Up	8.22E-31
chr6:168271062|168303066	1.732259501	195.2677405	6.816654747	3.31E-31	Up	8.22E-31
chr6:17775245|17779330	1.732259501	195.2677405	6.816654747	3.31E-31	Up	8.22E-31
chr6:24416624|24418806	1.732259501	195.2677405	6.816654747	3.31E-31	Up	8.22E-31
chr6:25515902|25520565	1.732259501	195.2677405	6.816654747	3.31E-31	Up	8.22E-31
chr6:36437828|36442839	1.732259501	195.2677405	6.816654747	3.31E-31	Up	8.22E-31
chr6:5368782|5369415	1.732259501	195.2677405	6.816654747	3.31E-31	Up	8.22E-31
chr7:105103067|105108910	1.732259501	195.2677405	6.816654747	3.31E-31	Up	8.22E-31
chr7:156758963|156759786	1.732259501	195.2677405	6.816654747	3.31E-31	Up	8.22E-31
chr7:50737418|50823753	1.732259501	195.2677405	6.816654747	3.31E-31	Up	8.22E-31
chr7:97820039|97823884	1.732259501	195.2677405	6.816654747	3.31E-31	Up	8.22E-31
chr8:145245686|145278133	1.732259501	195.2677405	6.816654747	3.31E-31	Up	8.22E-31
chr9:129796709|129831635	1.732259501	195.2677405	6.816654747	3.31E-31	Up	8.22E-31
chrX:62885765|62926329	1.732259501	195.2677405	6.816654747	3.31E-31	Up	8.22E-31
chr5:179135239|179136060	197.7700372	52.22996275	-1.92087429	3.43E-31	Down	8.54E-31
chr7:30661008|30662078	197.7700372	52.22996275	-1.92087429	3.43E-31	Down	8.54E-31
chr19:334399|336173	325.9602506	120.0397494	-1.441183832	4.14E-31	Down	1.03E-30
chr16:4516153|4519466	408.0563749	847.9436251	1.055199871	6.70E-31	Up	1.67E-30
chr4:128995614|129003460	284.6482218	97.35177823	-1.54790085	7.09E-31	Down	1.77E-30
chr17:78298829|78302277	263.1038244	85.89617557	-1.614966416	9.06E-31	Down	2.26E-30
chr21:37619814|37623582	263.1038244	85.89617557	-1.614966416	9.06E-31	Down	2.26E-30
chr16:57554979|57560039	241.4629646	74.53703543	-1.695772582	9.20E-31	Down	2.30E-30
chr10:3143556|3151672	137.5053195	26.49468048	-2.375712797	9.35E-31	Down	2.35E-30
chr16:15758592|15761296	137.5053195	26.49468048	-2.375712797	9.35E-31	Down	2.35E-30
chr16:88037900|88071617	137.5053195	26.49468048	-2.375712797	9.35E-31	Down	2.35E-30
chr17:61869771|61877977	137.5053195	26.49468048	-2.375712797	9.35E-31	Down	2.35E-30
chr2:36668400|36691798	137.5053195	26.49468048	-2.375712797	9.35E-31	Down	2.35E-30
chr22:47370185|47374830	137.5053195	26.49468048	-2.375712797	9.35E-31	Down	2.35E-30
chrX:10031484|10066619	137.5053195	26.49468048	-2.375712797	9.35E-31	Down	2.35E-30
chr3:155267575|155286113	96.95536804	12.04463196	-3.008930467	1.01E-30	Down	2.54E-30
chr3:101389973|101391057	304.9436544	109.0563456	-1.483468978	1.10E-30	Down	2.77E-30
chr11:128993340|129034322	296.2665296	686.7334704	1.212854632	1.18E-30	Up	2.97E-30
chr16:70598967|70601439	526.6465289	247.3534711	-1.090260843	2.80E-30	Down	7.05E-30
chr12:32760890|32764217	184.4036375	514.5963625	1.480574144	3.38E-30	Up	8.53E-30
chr1:12049221|12052747	64.85726299	0.142737009	-8.827764886	3.55E-30	Down	9.61E-30
chr1:161138782|161139814	64.85726299	0.142737009	-8.827764886	3.55E-30	Down	9.61E-30
chr1:2082228|2088755	64.85726299	0.142737009	-8.827764886	3.55E-30	Down	9.61E-30
chr1:224484202|224491559	64.85726299	0.142737009	-8.827764886	3.55E-30	Down	9.61E-30
chr1:235956802|235964397	64.85726299	0.142737009	-8.827764886	3.55E-30	Down	9.61E-30
chr1:244715623|244724447	64.85726299	0.142737009	-8.827764886	3.55E-30	Down	9.61E-30
chr10:101914616|101935827	64.85726299	0.142737009	-8.827764886	3.55E-30	Down	9.61E-30
chr10:1130342|1170292	64.85726299	0.142737009	-8.827764886	3.55E-30	Down	9.61E-30
chr10:129871600|129877959	64.85726299	0.142737009	-8.827764886	3.55E-30	Down	9.61E-30
chr10:22193450|22218070	64.85726299	0.142737009	-8.827764886	3.55E-30	Down	9.61E-30
chr10:31644073|31750166	64.85726299	0.142737009	-8.827764886	3.55E-30	Down	9.61E-30
chr10:32109314|32150586	64.85726299	0.142737009	-8.827764886	3.55E-30	Down	9.61E-30
chr10:518378|532470	64.85726299	0.142737009	-8.827764886	3.55E-30	Down	9.61E-30
chr10:70209784|70231642	64.85726299	0.142737009	-8.827764886	3.55E-30	Down	9.61E-30
chr10:74934444|74953351	64.85726299	0.142737009	-8.827764886	3.55E-30	Down	9.61E-30
chr11:110134684|110135599	64.85726299	0.142737009	-8.827764886	3.55E-30	Down	9.61E-30
chr11:118629482|118634015	64.85726299	0.142737009	-8.827764886	3.55E-30	Down	9.61E-30
chr11:16339991|16362798	64.85726299	0.142737009	-8.827764886	3.55E-30	Down	9.61E-30
chr11:68902725|68903000	64.85726299	0.142737009	-8.827764886	3.55E-30	Down	9.61E-30
chr11:72598514|72613683	64.85726299	0.142737009	-8.827764886	3.55E-30	Down	9.61E-30
chr11:88023569|88045722	64.85726299	0.142737009	-8.827764886	3.55E-30	Down	9.61E-30
chr12:109613735|109614068	64.85726299	0.142737009	-8.827764886	3.55E-30	Down	9.61E-30
chr12:111990083|111990781	64.85726299	0.142737009	-8.827764886	3.55E-30	Down	9.61E-30
chr12:112220961|112223150	64.85726299	0.142737009	-8.827764886	3.55E-30	Down	9.61E-30
chr12:112676855|112677831	64.85726299	0.142737009	-8.827764886	3.55E-30	Down	9.61E-30
chr12:26564252|26596583	64.85726299	0.142737009	-8.827764886	3.55E-30	Down	9.61E-30
chr12:31566369|31579358	64.85726299	0.142737009	-8.827764886	3.55E-30	Down	9.61E-30
chr12:40696590|40697936	64.85726299	0.142737009	-8.827764886	3.55E-30	Down	9.61E-30
chr12:6690203|6690980	64.85726299	0.142737009	-8.827764886	3.55E-30	Down	9.61E-30
chr13:114188359|114193822	64.85726299	0.142737009	-8.827764886	3.55E-30	Down	9.61E-30
chr13:21305979|21311944	64.85726299	0.142737009	-8.827764886	3.55E-30	Down	9.61E-30
chr14:103336521|103352606	64.85726299	0.142737009	-8.827764886	3.55E-30	Down	9.61E-30
chr14:106994221|107013248	64.85726299	0.142737009	-8.827764886	3.55E-30	Down	9.61E-30
chr14:31175028|31204064	64.85726299	0.142737009	-8.827764886	3.55E-30	Down	9.61E-30
chr14:39627488|39628754	64.85726299	0.142737009	-8.827764886	3.55E-30	Down	9.61E-30
chr14:74358729|74371786	64.85726299	0.142737009	-8.827764886	3.55E-30	Down	9.61E-30
chr15:43707791|43708614	64.85726299	0.142737009	-8.827764886	3.55E-30	Down	9.61E-30
chr15:58913669|58920082	64.85726299	0.142737009	-8.827764886	3.55E-30	Down	9.61E-30
chr15:59464095|59480415	64.85726299	0.142737009	-8.827764886	3.55E-30	Down	9.61E-30
chr15:79178483|79179691	64.85726299	0.142737009	-8.827764886	3.55E-30	Down	9.61E-30
chr15:86278222|86279365	64.85726299	0.142737009	-8.827764886	3.55E-30	Down	9.61E-30
chr15:94857510|94858866	64.85726299	0.142737009	-8.827764886	3.55E-30	Down	9.61E-30
chr16:15835358|15835501	64.85726299	0.142737009	-8.827764886	3.55E-30	Down	9.61E-30
chr16:53878066|53913899	64.85726299	0.142737009	-8.827764886	3.55E-30	Down	9.61E-30
chr17:28593902|28613920	64.85726299	0.142737009	-8.827764886	3.55E-30	Down	9.61E-30
chr17:35797838|35800763	64.85726299	0.142737009	-8.827764886	3.55E-30	Down	9.61E-30
chr17:5264502|5266311	64.85726299	0.142737009	-8.827764886	3.55E-30	Down	9.61E-30
chr17:53478829|53481229	64.85726299	0.142737009	-8.827764886	3.55E-30	Down	9.61E-30
chr17:58538023|58539422	64.85726299	0.142737009	-8.827764886	3.55E-30	Down	9.61E-30
chr18:51797729|51813781	64.85726299	0.142737009	-8.827764886	3.55E-30	Down	9.61E-30
chr18:51800295|51810383	64.85726299	0.142737009	-8.827764886	3.55E-30	Down	9.61E-30
chr18:6824760|6851125	64.85726299	0.142737009	-8.827764886	3.55E-30	Down	9.61E-30
chr18:76903801|76936907	64.85726299	0.142737009	-8.827764886	3.55E-30	Down	9.61E-30
chr19:33355001|33355682	64.85726299	0.142737009	-8.827764886	3.55E-30	Down	9.61E-30
chr2:101584742|101587536	64.85726299	0.142737009	-8.827764886	3.55E-30	Down	9.61E-30
chr2:11426664|11428575	64.85726299	0.142737009	-8.827764886	3.55E-30	Down	9.61E-30
chr2:160602280|160605414	64.85726299	0.142737009	-8.827764886	3.55E-30	Down	9.61E-30
chr2:36596250|36669878	64.85726299	0.142737009	-8.827764886	3.55E-30	Down	9.61E-30
chr2:48063010|48066908	64.85726299	0.142737009	-8.827764886	3.55E-30	Down	9.61E-30
chr2:69583627|69590802	64.85726299	0.142737009	-8.827764886	3.55E-30	Down	9.61E-30
chr2:85059178|85069131	64.85726299	0.142737009	-8.827764886	3.55E-30	Down	9.61E-30
chr20:34430494|34446303	64.85726299	0.142737009	-8.827764886	3.55E-30	Down	9.61E-30
chr21:40596333|40597123	64.85726299	0.142737009	-8.827764886	3.55E-30	Down	9.61E-30
chr21:45153949|45163688	64.85726299	0.142737009	-8.827764886	3.55E-30	Down	9.61E-30
chr22:28910744|28915308	64.85726299	0.142737009	-8.827764886	3.55E-30	Down	9.61E-30
chr22:33960833|33973950	64.85726299	0.142737009	-8.827764886	3.55E-30	Down	9.61E-30
chr22:41277773|41282519	64.85726299	0.142737009	-8.827764886	3.55E-30	Down	9.61E-30
chr22:43442415|43447893	64.85726299	0.142737009	-8.827764886	3.55E-30	Down	9.61E-30
chr3:12641189|12645788	64.85726299	0.142737009	-8.827764886	3.55E-30	Down	9.61E-30
chr3:12861584|12869103	64.85726299	0.142737009	-8.827764886	3.55E-30	Down	9.61E-30
chr3:171830242|171944737	64.85726299	0.142737009	-8.827764886	3.55E-30	Down	9.61E-30
chr3:172070592|172070873	64.85726299	0.142737009	-8.827764886	3.55E-30	Down	9.61E-30
chr3:36905828|36931416	64.85726299	0.142737009	-8.827764886	3.55E-30	Down	9.61E-30
chr3:50131152|50142575	64.85726299	0.142737009	-8.827764886	3.55E-30	Down	9.61E-30
chr3:56657671|56661769	64.85726299	0.142737009	-8.827764886	3.55E-30	Down	9.61E-30
chr4:115891585|115898430	64.85726299	0.142737009	-8.827764886	3.55E-30	Down	9.61E-30
chr4:16017788|16025038	64.85726299	0.142737009	-8.827764886	3.55E-30	Down	9.61E-30
chr4:25789845|25806374	64.85726299	0.142737009	-8.827764886	3.55E-30	Down	9.61E-30
chr4:7000811|7002978	64.85726299	0.142737009	-8.827764886	3.55E-30	Down	9.61E-30
chr5:138145726|138160488	64.85726299	0.142737009	-8.827764886	3.55E-30	Down	9.61E-30
chr5:38523520|38530768	64.85726299	0.142737009	-8.827764886	3.55E-30	Down	9.61E-30
chr5:5447953|5454751	64.85726299	0.142737009	-8.827764886	3.55E-30	Down	9.61E-30
chr5:81605975|81608670	64.85726299	0.142737009	-8.827764886	3.55E-30	Down	9.61E-30
chr5:88243624|88244032	64.85726299	0.142737009	-8.827764886	3.55E-30	Down	9.61E-30
chr6:3006701|3012908	64.85726299	0.142737009	-8.827764886	3.55E-30	Down	9.61E-30
chr6:36181656|36185787	64.85726299	0.142737009	-8.827764886	3.55E-30	Down	9.61E-30
chr6:43193500|43194133	64.85726299	0.142737009	-8.827764886	3.55E-30	Down	9.61E-30
chr6:52657654|52696768	64.85726299	0.142737009	-8.827764886	3.55E-30	Down	9.61E-30
chr6:7895338|7904956	64.85726299	0.142737009	-8.827764886	3.55E-30	Down	9.61E-30
chr6:99855956|99860610	64.85726299	0.142737009	-8.827764886	3.55E-30	Down	9.61E-30
chr7:121753171|121773788	64.85726299	0.142737009	-8.827764886	3.55E-30	Down	9.61E-30
chr7:135261716|135263663	64.85726299	0.142737009	-8.827764886	3.55E-30	Down	9.61E-30
chr7:141336759|141349133	64.85726299	0.142737009	-8.827764886	3.55E-30	Down	9.61E-30
chr7:156589082|156619438	64.85726299	0.142737009	-8.827764886	3.55E-30	Down	9.61E-30
chr7:17915102|17915413	64.85726299	0.142737009	-8.827764886	3.55E-30	Down	9.61E-30
chr7:64002107|64004810	64.85726299	0.142737009	-8.827764886	3.55E-30	Down	9.61E-30
chr8:133734285|133769540	64.85726299	0.142737009	-8.827764886	3.55E-30	Down	9.61E-30
chr8:144770831|144772293	64.85726299	0.142737009	-8.827764886	3.55E-30	Down	9.61E-30
chr8:18622958|18712892	64.85726299	0.142737009	-8.827764886	3.55E-30	Down	9.61E-30
chr8:25156459|25158173	64.85726299	0.142737009	-8.827764886	3.55E-30	Down	9.61E-30
chr8:26439484|26441499	64.85726299	0.142737009	-8.827764886	3.55E-30	Down	9.61E-30
chr8:54656136|54669216	64.85726299	0.142737009	-8.827764886	3.55E-30	Down	9.61E-30
chr9:101542470|101544855	64.85726299	0.142737009	-8.827764886	3.55E-30	Down	9.61E-30
chr9:86414099|86421475	64.85726299	0.142737009	-8.827764886	3.55E-30	Down	9.61E-30
chr9:99083279|99084362	64.85726299	0.142737009	-8.827764886	3.55E-30	Down	9.61E-30
chrX:134679347|134686071	64.85726299	0.142737009	-8.827764886	3.55E-30	Down	9.61E-30
chrX:135104744|135115652	64.85726299	0.142737009	-8.827764886	3.55E-30	Down	9.61E-30
chrX:16711263|16721064	64.85726299	0.142737009	-8.827764886	3.55E-30	Down	9.61E-30
chrX:67733168|67741339	64.85726299	0.142737009	-8.827764886	3.55E-30	Down	9.61E-30
chr1:1573123|1636094	67.25577326	315.7442267	2.231026336	3.90E-30	Up	1.06E-29
chr4:1902352|1920350	98.14797198	371.852028	1.921698277	3.95E-30	Up	1.07E-29
chr14:31139461|31144271	572.359406	278.640594	-1.038515901	4.06E-30	Down	1.10E-29
chr1:211526573|211527801	379.6374202	800.3625798	1.076031514	4.06E-30	Up	1.10E-29
chr10:103916775|103917971	379.6374202	800.3625798	1.076031514	4.06E-30	Up	1.10E-29
chr22:43435785|43442579	440.1002368	192.8997632	-1.189980775	8.42E-30	Down	2.29E-29
chr1:220178589|220180680	1.731359147	184.2686409	6.733761738	9.34E-30	Up	2.66E-29
chr1:233091302|233092189	1.731359147	184.2686409	6.733761738	9.34E-30	Up	2.66E-29
chr1:47761436|47767420	1.731359147	184.2686409	6.733761738	9.34E-30	Up	2.66E-29
chr10:126631025|126650977	1.731359147	184.2686409	6.733761738	9.34E-30	Up	2.66E-29
chr10:75296026|75299351	1.731359147	184.2686409	6.733761738	9.34E-30	Up	2.66E-29
chr10:88230748|88233730	1.731359147	184.2686409	6.733761738	9.34E-30	Up	2.66E-29
chr11:118451960|118455359	1.731359147	184.2686409	6.733761738	9.34E-30	Up	2.66E-29
chr11:62549365|62550297	1.731359147	184.2686409	6.733761738	9.34E-30	Up	2.66E-29
chr12:110376184|110377052	1.731359147	184.2686409	6.733761738	9.34E-30	Up	2.66E-29
chr12:122973932|122977336	1.731359147	184.2686409	6.733761738	9.34E-30	Up	2.66E-29
chr12:57891939|57892406	1.731359147	184.2686409	6.733761738	9.34E-30	Up	2.66E-29
chr13:45725821|45781640	1.731359147	184.2686409	6.733761738	9.34E-30	Up	2.66E-29
chr14:104135847|104139768	1.731359147	184.2686409	6.733761738	9.34E-30	Up	2.66E-29
chr14:50136241|50141145	1.731359147	184.2686409	6.733761738	9.34E-30	Up	2.66E-29
chr14:50266192|50267414	1.731359147	184.2686409	6.733761738	9.34E-30	Up	2.66E-29
chr15:38591573|38632096	1.731359147	184.2686409	6.733761738	9.34E-30	Up	2.66E-29
chr15:81199003|81201647	1.731359147	184.2686409	6.733761738	9.34E-30	Up	2.66E-29
chr15:89788986|89804074	1.731359147	184.2686409	6.733761738	9.34E-30	Up	2.66E-29
chr16:28965885|28970421	1.731359147	184.2686409	6.733761738	9.34E-30	Up	2.66E-29
chr16:88552346|88555561	1.731359147	184.2686409	6.733761738	9.34E-30	Up	2.66E-29
chr17:29854859|29855796	1.731359147	184.2686409	6.733761738	9.34E-30	Up	2.66E-29
chr18:29218606|29246335	1.731359147	184.2686409	6.733761738	9.34E-30	Up	2.66E-29
chr18:47455881|47480805	1.731359147	184.2686409	6.733761738	9.34E-30	Up	2.66E-29
chr18:74561481|74580819	1.731359147	184.2686409	6.733761738	9.34E-30	Up	2.66E-29
chr19:10246411|10246963	1.731359147	184.2686409	6.733761738	9.34E-30	Up	2.66E-29
chr19:21349137|21350469	1.731359147	184.2686409	6.733761738	9.34E-30	Up	2.66E-29
chr19:2936521|2939405	1.731359147	184.2686409	6.733761738	9.34E-30	Up	2.66E-29
chr19:56657615|56658577	1.731359147	184.2686409	6.733761738	9.34E-30	Up	2.66E-29
chr2:170401230|170413807	1.731359147	184.2686409	6.733761738	9.34E-30	Up	2.66E-29
chr2:183993014|183998351	1.731359147	184.2686409	6.733761738	9.34E-30	Up	2.66E-29
chr2:20478343|20527139	1.731359147	184.2686409	6.733761738	9.34E-30	Up	2.66E-29
chr2:236494368|236499114	1.731359147	184.2686409	6.733761738	9.34E-30	Up	2.66E-29
chr2:30699442|30702777	1.731359147	184.2686409	6.733761738	9.34E-30	Up	2.66E-29
chr2:61330987|61333797	1.731359147	184.2686409	6.733761738	9.34E-30	Up	2.66E-29
chr2:70278334|70312756	1.731359147	184.2686409	6.733761738	9.34E-30	Up	2.66E-29
chr20:13550153|13568017	1.731359147	184.2686409	6.733761738	9.34E-30	Up	2.66E-29
chr20:2097311|2098061	1.731359147	184.2686409	6.733761738	9.34E-30	Up	2.66E-29
chr20:35812582|35812776	1.731359147	184.2686409	6.733761738	9.34E-30	Up	2.66E-29
chr20:51870037|51873110	1.731359147	184.2686409	6.733761738	9.34E-30	Up	2.66E-29
chr21:27347382|27354790	1.731359147	184.2686409	6.733761738	9.34E-30	Up	2.66E-29
chr21:42609439|42629253	1.731359147	184.2686409	6.733761738	9.34E-30	Up	2.66E-29
chr21:45472160|45483666	1.731359147	184.2686409	6.733761738	9.34E-30	Up	2.66E-29
chr22:42289120|42290941	1.731359147	184.2686409	6.733761738	9.34E-30	Up	2.66E-29
chr22:42807412|42807742	1.731359147	184.2686409	6.733761738	9.34E-30	Up	2.66E-29
chr22:47188416|47193517	1.731359147	184.2686409	6.733761738	9.34E-30	Up	2.66E-29
chr3:131150392|131151019	1.731359147	184.2686409	6.733761738	9.34E-30	Up	2.66E-29
chr3:16336362|16345099	1.731359147	184.2686409	6.733761738	9.34E-30	Up	2.66E-29
chr3:171797143|171851336	1.731359147	184.2686409	6.733761738	9.34E-30	Up	2.66E-29
chr3:188476419|188478070	1.731359147	184.2686409	6.733761738	9.34E-30	Up	2.66E-29
chr3:47787397|47814426	1.731359147	184.2686409	6.733761738	9.34E-30	Up	2.66E-29
chr3:71542576|71551139	1.731359147	184.2686409	6.733761738	9.34E-30	Up	2.66E-29
chr4:170428187|170459062	1.731359147	184.2686409	6.733761738	9.34E-30	Up	2.66E-29
chr4:25153581|25160729	1.731359147	184.2686409	6.733761738	9.34E-30	Up	2.66E-29
chr4:6843793|6860233	1.731359147	184.2686409	6.733761738	9.34E-30	Up	2.66E-29
chr5:10213602|10227759	1.731359147	184.2686409	6.733761738	9.34E-30	Up	2.66E-29
chr5:130766551|130769351	1.731359147	184.2686409	6.733761738	9.34E-30	Up	2.66E-29
chr5:61745753|61747760	1.731359147	184.2686409	6.733761738	9.34E-30	Up	2.66E-29
chr5:619104|624694	1.731359147	184.2686409	6.733761738	9.34E-30	Up	2.66E-29
chr6:130505247|130505765	1.731359147	184.2686409	6.733761738	9.34E-30	Up	2.66E-29
chr6:136709530|136710655	1.731359147	184.2686409	6.733761738	9.34E-30	Up	2.66E-29
chr6:158317858|158331057	1.731359147	184.2686409	6.733761738	9.34E-30	Up	2.66E-29
chr6:1930337|2117790	1.731359147	184.2686409	6.733761738	9.34E-30	Up	2.66E-29
chr6:25450125|25472749	1.731359147	184.2686409	6.733761738	9.34E-30	Up	2.66E-29
chr6:35840339|35858790	1.731359147	184.2686409	6.733761738	9.34E-30	Up	2.66E-29
chr6:71136272|71162274	1.731359147	184.2686409	6.733761738	9.34E-30	Up	2.66E-29
chr7:127447537|127528065	1.731359147	184.2686409	6.733761738	9.34E-30	Up	2.66E-29
chr7:139827241|139829453	1.731359147	184.2686409	6.733761738	9.34E-30	Up	2.66E-29
chr7:157013382|157024021	1.731359147	184.2686409	6.733761738	9.34E-30	Up	2.66E-29
chr7:22306582|22357656	1.731359147	184.2686409	6.733761738	9.34E-30	Up	2.66E-29
chr7:27668985|27672060	1.731359147	184.2686409	6.733761738	9.34E-30	Up	2.66E-29
chr7:72873865|72884813	1.731359147	184.2686409	6.733761738	9.34E-30	Up	2.66E-29
chr8:141856358|141889736	1.731359147	184.2686409	6.733761738	9.34E-30	Up	2.66E-29
chr9:114911523|114919893	1.731359147	184.2686409	6.733761738	9.34E-30	Up	2.66E-29
chrX:23739997|23754133	1.731359147	184.2686409	6.733761738	9.34E-30	Up	2.66E-29
chrX:74318776|74334666	1.731359147	184.2686409	6.733761738	9.34E-30	Up	2.66E-29
chr11:117150623|117150975	158.4758639	36.52413608	-2.117341079	1.37E-29	Down	3.92E-29
chr13:114806475|114839312	158.4758639	36.52413608	-2.117341079	1.37E-29	Down	3.92E-29
chr14:91444649|91467503	158.4758639	36.52413608	-2.117341079	1.37E-29	Down	3.92E-29
chr14:92537278|92548810	158.4758639	36.52413608	-2.117341079	1.37E-29	Down	3.92E-29
chr15:85607600|85626875	158.4758639	36.52413608	-2.117341079	1.37E-29	Down	3.92E-29
chr18:59739905|59770135	158.4758639	36.52413608	-2.117341079	1.37E-29	Down	3.92E-29
chr19:5700799|5706003	158.4758639	36.52413608	-2.117341079	1.37E-29	Down	3.92E-29
chr2:86386658|86389202	158.4758639	36.52413608	-2.117341079	1.37E-29	Down	3.92E-29
chr4:89340453|89341580	158.4758639	36.52413608	-2.117341079	1.37E-29	Down	3.92E-29
chr18:12999419|13019205	212.8699747	552.1300253	1.375035587	1.79E-29	Up	5.14E-29
chr1:108724562|108728576	79.31915937	7.680840631	-3.368333267	3.04E-29	Down	8.80E-29
chr14:91386549|91413894	79.31915937	7.680840631	-3.368333267	3.04E-29	Down	8.80E-29
chr15:93480747|93482948	79.31915937	7.680840631	-3.368333267	3.04E-29	Down	8.80E-29
chr16:67070541|67100701	79.31915937	7.680840631	-3.368333267	3.04E-29	Down	8.80E-29
chr17:1264386|1265302	79.31915937	7.680840631	-3.368333267	3.04E-29	Down	8.80E-29
chr17:35734816|35736320	79.31915937	7.680840631	-3.368333267	3.04E-29	Down	8.80E-29
chr18:21805005|21819346	79.31915937	7.680840631	-3.368333267	3.04E-29	Down	8.80E-29
chr19:22000689|22002023	79.31915937	7.680840631	-3.368333267	3.04E-29	Down	8.80E-29
chr2:114486977|114493435	79.31915937	7.680840631	-3.368333267	3.04E-29	Down	8.80E-29
chr2:135887564|135893502	79.31915937	7.680840631	-3.368333267	3.04E-29	Down	8.80E-29
chr2:64083439|64090062	79.31915937	7.680840631	-3.368333267	3.04E-29	Down	8.80E-29
chr3:131186934|131190123	79.31915937	7.680840631	-3.368333267	3.04E-29	Down	8.80E-29
chr3:171360629|171417616	79.31915937	7.680840631	-3.368333267	3.04E-29	Down	8.80E-29
chr4:123848788|123900541	79.31915937	7.680840631	-3.368333267	3.04E-29	Down	8.80E-29
chr4:25146395|25160729	79.31915937	7.680840631	-3.368333267	3.04E-29	Down	8.80E-29
chr7:151960100|152012423	79.31915937	7.680840631	-3.368333267	3.04E-29	Down	8.80E-29
chr8:125332326|125343033	79.31915937	7.680840631	-3.368333267	3.04E-29	Down	8.80E-29
chr2:9048750|9098771	125.1888823	409.8111177	1.710852678	4.88E-29	Up	1.41E-28
chr10:4872866|4915499	180.6570101	47.3429899	-1.932030511	5.33E-29	Down	1.55E-28
chr18:18619432|18624147	180.6570101	47.3429899	-1.932030511	5.33E-29	Down	1.55E-28
chr3:12616290|12618240	180.6570101	47.3429899	-1.932030511	5.33E-29	Down	1.55E-28
chr4:148860975|148876525	180.6570101	47.3429899	-1.932030511	5.33E-29	Down	1.55E-28
chr5:135483520|135489852	180.6570101	47.3429899	-1.932030511	5.33E-29	Down	1.55E-28
chr2:32602655|32620661	97.79856471	361.2014353	1.884918428	9.33E-29	Up	2.72E-28
chr4:1919867|1920350	97.79856471	361.2014353	1.884918428	9.33E-29	Up	2.72E-28
chr1:21599191|21599404	120.2503992	21.74960082	-2.466980855	9.68E-29	Down	2.83E-28
chr13:113999177|114009796	120.2503992	21.74960082	-2.466980855	9.68E-29	Down	2.83E-28
chr17:19861326|19861884	120.2503992	21.74960082	-2.466980855	9.68E-29	Down	2.83E-28
chr17:40650941|40653322	120.2503992	21.74960082	-2.466980855	9.68E-29	Down	2.83E-28
chr20:61488746|61490878	120.2503992	21.74960082	-2.466980855	9.68E-29	Down	2.83E-28
chr5:56152426|56161804	120.2503992	21.74960082	-2.466980855	9.68E-29	Down	2.83E-28
chr6:1930336|1961200	120.2503992	21.74960082	-2.466980855	9.68E-29	Down	2.83E-28
chr7:72954211|72957974	120.2503992	21.74960082	-2.466980855	9.68E-29	Down	2.83E-28
chr9:71850943|71852052	267.5028483	92.49715168	-1.532073407	1.02E-28	Down	2.97E-28
chr1:231954074|231954896	202.5920807	58.40791928	-1.794341884	1.08E-28	Down	3.19E-28
chr1:47834140|47840965	202.5920807	58.40791928	-1.794341884	1.08E-28	Down	3.19E-28
chr1:93070863|93101893	202.5920807	58.40791928	-1.794341884	1.08E-28	Down	3.19E-28
chr6:13632601|13644961	202.5920807	58.40791928	-1.794341884	1.08E-28	Down	3.19E-28
chr7:72277658|72277949	202.5920807	58.40791928	-1.794341884	1.08E-28	Down	3.19E-28
chr1:180366650|180382606	224.3501715	69.64982846	-1.687560582	1.42E-28	Down	4.18E-28
chr2:58425728|58459247	443.8632862	200.1367138	-1.149129538	2.47E-28	Down	7.26E-28
chr1:118454615|118461353	1.730346724	173.2696533	6.645814039	2.86E-28	Up	8.92E-28
chr1:153734045|153737539	1.730346724	173.2696533	6.645814039	2.86E-28	Up	8.92E-28
chr1:155316173|155317695	1.730346724	173.2696533	6.645814039	2.86E-28	Up	8.92E-28
chr1:178252698|178269253	1.730346724	173.2696533	6.645814039	2.86E-28	Up	8.92E-28
chr1:179033061|179033631	1.730346724	173.2696533	6.645814039	2.86E-28	Up	8.92E-28
chr1:180031354|180034407	1.730346724	173.2696533	6.645814039	2.86E-28	Up	8.92E-28
chr1:207930358|207943707	1.730346724	173.2696533	6.645814039	2.86E-28	Up	8.92E-28
chr1:21083658|21107033	1.730346724	173.2696533	6.645814039	2.86E-28	Up	8.92E-28
chr1:219366423|219414650	1.730346724	173.2696533	6.645814039	2.86E-28	Up	8.92E-28
chr1:39900085|39905172	1.730346724	173.2696533	6.645814039	2.86E-28	Up	8.92E-28
chr1:46108098|46120991	1.730346724	173.2696533	6.645814039	2.86E-28	Up	8.92E-28
chr1:46775568|46775988	1.730346724	173.2696533	6.645814039	2.86E-28	Up	8.92E-28
chr1:94953097|94956803	1.730346724	173.2696533	6.645814039	2.86E-28	Up	8.92E-28
chr10:32308785|32310215	1.730346724	173.2696533	6.645814039	2.86E-28	Up	8.92E-28
chr10:4872866|4950612	1.730346724	173.2696533	6.645814039	2.86E-28	Up	8.92E-28
chr10:96201652|96260084	1.730346724	173.2696533	6.645814039	2.86E-28	Up	8.92E-28
chr11:129825406|129830977	1.730346724	173.2696533	6.645814039	2.86E-28	Up	8.92E-28
chr11:68548107|68552478	1.730346724	173.2696533	6.645814039	2.86E-28	Up	8.92E-28
chr11:73789159|73789762	1.730346724	173.2696533	6.645814039	2.86E-28	Up	8.92E-28
chr12:107236366|107254190	1.730346724	173.2696533	6.645814039	2.86E-28	Up	8.92E-28
chr12:112667501|112670886	1.730346724	173.2696533	6.645814039	2.86E-28	Up	8.92E-28
chr12:118615005|118619412	1.730346724	173.2696533	6.645814039	2.86E-28	Up	8.92E-28
chr12:124911167|124915327	1.730346724	173.2696533	6.645814039	2.86E-28	Up	8.92E-28
chr12:56481360|56482652	1.730346724	173.2696533	6.645814039	2.86E-28	Up	8.92E-28
chr12:6630963|6632512	1.730346724	173.2696533	6.645814039	2.86E-28	Up	8.92E-28
chr12:69109406|69119576	1.730346724	173.2696533	6.645814039	2.86E-28	Up	8.92E-28
chr13:48651288|48664554	1.730346724	173.2696533	6.645814039	2.86E-28	Up	8.92E-28
chr14:25443870|25479846	1.730346724	173.2696533	6.645814039	2.86E-28	Up	8.92E-28
chr14:64428242|64434564	1.730346724	173.2696533	6.645814039	2.86E-28	Up	8.92E-28
chr14:66028054|66096324	1.730346724	173.2696533	6.645814039	2.86E-28	Up	8.92E-28
chr15:89788837|89804074	1.730346724	173.2696533	6.645814039	2.86E-28	Up	8.92E-28
chr15:89790859|89804074	1.730346724	173.2696533	6.645814039	2.86E-28	Up	8.92E-28
chr15:90610341|90611827	1.730346724	173.2696533	6.645814039	2.86E-28	Up	8.92E-28
chr15:91365256|91365526	1.730346724	173.2696533	6.645814039	2.86E-28	Up	8.92E-28
chr15:91522387|91523619	1.730346724	173.2696533	6.645814039	2.86E-28	Up	8.92E-28
chr16:15675073|15677095	1.730346724	173.2696533	6.645814039	2.86E-28	Up	8.92E-28
chr16:2312279|2313288	1.730346724	173.2696533	6.645814039	2.86E-28	Up	8.92E-28
chr16:28177828|28188653	1.730346724	173.2696533	6.645814039	2.86E-28	Up	8.92E-28
chr16:29847024|29848279	1.730346724	173.2696533	6.645814039	2.86E-28	Up	8.92E-28
chr16:4700365|4707364	1.730346724	173.2696533	6.645814039	2.86E-28	Up	8.92E-28
chr16:74666420|74670475	1.730346724	173.2696533	6.645814039	2.86E-28	Up	8.92E-28
chr16:84773914|84779279	1.730346724	173.2696533	6.645814039	2.86E-28	Up	8.92E-28
chr16:88675341|88677944	1.730346724	173.2696533	6.645814039	2.86E-28	Up	8.92E-28
chr16:89958600|89962491	1.730346724	173.2696533	6.645814039	2.86E-28	Up	8.92E-28
chr17:37646809|37650947	1.730346724	173.2696533	6.645814039	2.86E-28	Up	8.92E-28
chr17:38551700|38555383	1.730346724	173.2696533	6.645814039	2.86E-28	Up	8.92E-28
chr17:5365638|5367009	1.730346724	173.2696533	6.645814039	2.86E-28	Up	8.92E-28
chr19:11835008|11836142	1.730346724	173.2696533	6.645814039	2.86E-28	Up	8.92E-28
chr19:14288342|14294509	1.730346724	173.2696533	6.645814039	2.86E-28	Up	8.92E-28
chr19:19593622|19594360	1.730346724	173.2696533	6.645814039	2.86E-28	Up	8.92E-28
chr19:3743936|3746874	1.730346724	173.2696533	6.645814039	2.86E-28	Up	8.92E-28
chr19:46345507|46347458	1.730346724	173.2696533	6.645814039	2.86E-28	Up	8.92E-28
chr19:46357432|46357765	1.730346724	173.2696533	6.645814039	2.86E-28	Up	8.92E-28
chr19:50763902|50771624	1.730346724	173.2696533	6.645814039	2.86E-28	Up	8.92E-28
chr19:55756487|55757046	1.730346724	173.2696533	6.645814039	2.86E-28	Up	8.92E-28
chr2:172325397|172325962	1.730346724	173.2696533	6.645814039	2.86E-28	Up	8.92E-28
chr2:220038867|220039830	1.730346724	173.2696533	6.645814039	2.86E-28	Up	8.92E-28
chr2:234164747|234173789	1.730346724	173.2696533	6.645814039	2.86E-28	Up	8.92E-28
chr2:242099746|242102816	1.730346724	173.2696533	6.645814039	2.86E-28	Up	8.92E-28
chr2:242396161|242407792	1.730346724	173.2696533	6.645814039	2.86E-28	Up	8.92E-28
chr2:70033516|70039841	1.730346724	173.2696533	6.645814039	2.86E-28	Up	8.92E-28
chr2:73466770|73471843	1.730346724	173.2696533	6.645814039	2.86E-28	Up	8.92E-28
chr20:25000645|25011594	1.730346724	173.2696533	6.645814039	2.86E-28	Up	8.92E-28
chr20:3888572|3893281	1.730346724	173.2696533	6.645814039	2.86E-28	Up	8.92E-28
chr21:40630412|40646398	1.730346724	173.2696533	6.645814039	2.86E-28	Up	8.92E-28
chr22:24002051|24026054	1.730346724	173.2696533	6.645814039	2.86E-28	Up	8.92E-28
chr3:12538016|12545283	1.730346724	173.2696533	6.645814039	2.86E-28	Up	8.92E-28
chr3:155611306|155624052	1.730346724	173.2696533	6.645814039	2.86E-28	Up	8.92E-28
chr3:32774914|32776468	1.730346724	173.2696533	6.645814039	2.86E-28	Up	8.92E-28
chr3:48572944|48573896	1.730346724	173.2696533	6.645814039	2.86E-28	Up	8.92E-28
chr3:61600949|61609229	1.730346724	173.2696533	6.645814039	2.86E-28	Up	8.92E-28
chr3:66455621|66512933	1.730346724	173.2696533	6.645814039	2.86E-28	Up	8.92E-28
chr4:139993019|139994721	1.730346724	173.2696533	6.645814039	2.86E-28	Up	8.92E-28
chr4:1902352|1936989	1.730346724	173.2696533	6.645814039	2.86E-28	Up	8.92E-28
chr4:1905942|1920350	1.730346724	173.2696533	6.645814039	2.86E-28	Up	8.92E-28
chr4:39739039|39776553	1.730346724	173.2696533	6.645814039	2.86E-28	Up	8.92E-28
chr5:6622128|6625782	1.730346724	173.2696533	6.645814039	2.86E-28	Up	8.92E-28
chr5:76342171|76344097	1.730346724	173.2696533	6.645814039	2.86E-28	Up	8.92E-28
chr6:20772037|20781496	1.730346724	173.2696533	6.645814039	2.86E-28	Up	8.92E-28
chr6:38545375|38565897	1.730346724	173.2696533	6.645814039	2.86E-28	Up	8.92E-28
chr6:629834|637861	1.730346724	173.2696533	6.645814039	2.86E-28	Up	8.92E-28
chr7:100454489|100454798	1.730346724	173.2696533	6.645814039	2.86E-28	Up	8.92E-28
chr7:129821462|129832663	1.730346724	173.2696533	6.645814039	2.86E-28	Up	8.92E-28
chr7:131071878|131084192	1.730346724	173.2696533	6.645814039	2.86E-28	Up	8.92E-28
chr7:140476711|140487384	1.730346724	173.2696533	6.645814039	2.86E-28	Up	8.92E-28
chr7:158531713|158540971	1.730346724	173.2696533	6.645814039	2.86E-28	Up	8.92E-28
chr7:2188786|2259091	1.730346724	173.2696533	6.645814039	2.86E-28	Up	8.92E-28
chr8:101721361|101725409	1.730346724	173.2696533	6.645814039	2.86E-28	Up	8.92E-28
chr8:117668094|117671219	1.730346724	173.2696533	6.645814039	2.86E-28	Up	8.92E-28
chr8:129001407|129022690	1.730346724	173.2696533	6.645814039	2.86E-28	Up	8.92E-28
chr8:143412261|143425833	1.730346724	173.2696533	6.645814039	2.86E-28	Up	8.92E-28
chr8:30538420|30541716	1.730346724	173.2696533	6.645814039	2.86E-28	Up	8.92E-28
chr8:41905895|41907225	1.730346724	173.2696533	6.645814039	2.86E-28	Up	8.92E-28
chr8:82626152|82630459	1.730346724	173.2696533	6.645814039	2.86E-28	Up	8.92E-28
chr8:98067756|98078438	1.730346724	173.2696533	6.645814039	2.86E-28	Up	8.92E-28
chr9:33944362|33956144	1.730346724	173.2696533	6.645814039	2.86E-28	Up	8.92E-28
chr9:4823547|4833228	1.730346724	173.2696533	6.645814039	2.86E-28	Up	8.92E-28
chr9:95618092|95618600	1.730346724	173.2696533	6.645814039	2.86E-28	Up	8.92E-28
chr9:99284787|99327765	1.730346724	173.2696533	6.645814039	2.86E-28	Up	8.92E-28
chrX:100273959|100275577	1.730346724	173.2696533	6.645814039	2.86E-28	Up	8.92E-28
chrX:10534927|10535643	1.730346724	173.2696533	6.645814039	2.86E-28	Up	8.92E-28
chrX:2871179|2873578	1.730346724	173.2696533	6.645814039	2.86E-28	Up	8.92E-28
chr7:142989392|142989791	183.281924	493.718076	1.429622957	6.30E-28	Up	1.97E-27
chr16:83940591|83945972	422.7455021	188.2544979	-1.16710507	7.77E-28	Down	2.43E-27
chr1:203676136|203677232	142.8810941	32.11890594	-2.153320376	1.28E-27	Down	4.01E-27
chr1:235600636|235606226	142.8810941	32.11890594	-2.153320376	1.28E-27	Down	4.01E-27
chr20:18523662|18535034	142.8810941	32.11890594	-2.153320376	1.28E-27	Down	4.01E-27
chr6:117019866|117026323	334.1560618	133.8439382	-1.319970246	1.43E-27	Down	4.46E-27
chr16:67644726|67646024	97.43466312	350.5653369	1.847176334	2.12E-27	Up	6.65E-27
chr9:6880011|6893232	97.43466312	350.5653369	1.847176334	2.12E-27	Up	6.65E-27
chr10:35805450|35819171	66.74584801	294.254152	2.140312772	3.64E-27	Up	1.14E-26
chr3:49736908|49738142	66.74584801	294.254152	2.140312772	3.64E-27	Up	1.14E-26
chr15:55516086|55527154	293.139977	110.860023	-1.402850518	4.77E-27	Down	1.50E-26
chr17:3988963|3989949	380.4671549	164.5328451	-1.209396301	7.89E-27	Down	2.48E-26
chr5:138117611|138119061	163.5425108	42.45748923	-1.945574731	8.93E-27	Down	2.81E-26
chr6:25966562|25969648	163.5425108	42.45748923	-1.945574731	8.93E-27	Down	2.81E-26
chr2:32703702|32704685	271.7774344	99.22256556	-1.453685509	9.30E-27	Down	2.93E-26
chr10:96493054|96535296	102.9478989	17.05210109	-2.593892968	9.36E-27	Down	2.96E-26
chr15:43627142|43628024	102.9478989	17.05210109	-2.593892968	9.36E-27	Down	2.96E-26
chr19:53091784|53095481	102.9478989	17.05210109	-2.593892968	9.36E-27	Down	2.96E-26
chr3:15604864|15616589	102.9478989	17.05210109	-2.593892968	9.36E-27	Down	2.96E-26
chr6:150092297|150094305	102.9478989	17.05210109	-2.593892968	9.36E-27	Down	2.96E-26
chr7:102038066|102047945	102.9478989	17.05210109	-2.593892968	9.36E-27	Down	2.96E-26
chr7:105121498|105135700	102.9478989	17.05210109	-2.593892968	9.36E-27	Down	2.96E-26
chrX:70330005|70330900	102.9478989	17.05210109	-2.593892968	9.36E-27	Down	2.96E-26
chr1:10380100|10384953	1.72919992	162.2708001	6.552154932	9.39E-27	Up	3.11E-26
chr1:168007608|168014465	1.72919992	162.2708001	6.552154932	9.39E-27	Up	3.11E-26
chr1:19513033|19514034	1.72919992	162.2708001	6.552154932	9.39E-27	Up	3.11E-26
chr1:246490502|246498776	1.72919992	162.2708001	6.552154932	9.39E-27	Up	3.11E-26
chr1:33276191|33276658	1.72919992	162.2708001	6.552154932	9.39E-27	Up	3.11E-26
chr1:39835701|39838268	1.72919992	162.2708001	6.552154932	9.39E-27	Up	3.11E-26
chr1:85816097|85833462	1.72919992	162.2708001	6.552154932	9.39E-27	Up	3.11E-26
chr1:94964157|94972198	1.72919992	162.2708001	6.552154932	9.39E-27	Up	3.11E-26
chr10:126727565|126776888	1.72919992	162.2708001	6.552154932	9.39E-27	Up	3.11E-26
chr11:118453893|118455359	1.72919992	162.2708001	6.552154932	9.39E-27	Up	3.11E-26
chr11:68367808|68370960	1.72919992	162.2708001	6.552154932	9.39E-27	Up	3.11E-26
chr11:9451220|9452550	1.72919992	162.2708001	6.552154932	9.39E-27	Up	3.11E-26
chr12:104514177|104517201	1.72919992	162.2708001	6.552154932	9.39E-27	Up	3.11E-26
chr12:110893390|110895439	1.72919992	162.2708001	6.552154932	9.39E-27	Up	3.11E-26
chr12:112303053|112308984	1.72919992	162.2708001	6.552154932	9.39E-27	Up	3.11E-26
chr12:133362924|133367879	1.72919992	162.2708001	6.552154932	9.39E-27	Up	3.11E-26
chr12:27148169|27156323	1.72919992	162.2708001	6.552154932	9.39E-27	Up	3.11E-26
chr12:51207792|51208222	1.72919992	162.2708001	6.552154932	9.39E-27	Up	3.11E-26
chr13:42385360|42393522	1.72919992	162.2708001	6.552154932	9.39E-27	Up	3.11E-26
chr14:105718843|105739231	1.72919992	162.2708001	6.552154932	9.39E-27	Up	3.11E-26
chr14:67736417|67770316	1.72919992	162.2708001	6.552154932	9.39E-27	Up	3.11E-26
chr14:76088421|76091095	1.72919992	162.2708001	6.552154932	9.39E-27	Up	3.11E-26
chr15:100672211|100673520	1.72919992	162.2708001	6.552154932	9.39E-27	Up	3.11E-26
chr15:63821212|63829355	1.72919992	162.2708001	6.552154932	9.39E-27	Up	3.11E-26
chr16:11940357|11940700	1.72919992	162.2708001	6.552154932	9.39E-27	Up	3.11E-26
chr16:19474601|19485598	1.72919992	162.2708001	6.552154932	9.39E-27	Up	3.11E-26
chr16:70497071|70499079	1.72919992	162.2708001	6.552154932	9.39E-27	Up	3.11E-26
chr16:75327807|75339080	1.72919992	162.2708001	6.552154932	9.39E-27	Up	3.11E-26
chr16:983990|1004666	1.72919992	162.2708001	6.552154932	9.39E-27	Up	3.11E-26
chr16:984189|1004666	1.72919992	162.2708001	6.552154932	9.39E-27	Up	3.11E-26
chr17:37646809|37657692	1.72919992	162.2708001	6.552154932	9.39E-27	Up	3.11E-26
chr17:62557617|62568074	1.72919992	162.2708001	6.552154932	9.39E-27	Up	3.11E-26
chr17:73808192|73809959	1.72919992	162.2708001	6.552154932	9.39E-27	Up	3.11E-26
chr17:74625093|74625793	1.72919992	162.2708001	6.552154932	9.39E-27	Up	3.11E-26
chr18:13387339|13387761	1.72919992	162.2708001	6.552154932	9.39E-27	Up	3.11E-26
chr18:13666477|13682104	1.72919992	162.2708001	6.552154932	9.39E-27	Up	3.11E-26
chr18:19144163|19148055	1.72919992	162.2708001	6.552154932	9.39E-27	Up	3.11E-26
chr19:1625574|1632404	1.72919992	162.2708001	6.552154932	9.39E-27	Up	3.11E-26
chr19:33493152|33493906	1.72919992	162.2708001	6.552154932	9.39E-27	Up	3.11E-26
chr19:44159590|44160792	1.72919992	162.2708001	6.552154932	9.39E-27	Up	3.11E-26
chr19:47646750|47658470	1.72919992	162.2708001	6.552154932	9.39E-27	Up	3.11E-26
chr19:58755330|58758160	1.72919992	162.2708001	6.552154932	9.39E-27	Up	3.11E-26
chr19:6453991|6454728	1.72919992	162.2708001	6.552154932	9.39E-27	Up	3.11E-26
chr2:106746129|106782539	1.72919992	162.2708001	6.552154932	9.39E-27	Up	3.11E-26
chr2:15629017|15679480	1.72919992	162.2708001	6.552154932	9.39E-27	Up	3.11E-26
chr2:172305190|172314585	1.72919992	162.2708001	6.552154932	9.39E-27	Up	3.11E-26
chr2:200233327|200246543	1.72919992	162.2708001	6.552154932	9.39E-27	Up	3.11E-26
chr2:224856519|224866639	1.72919992	162.2708001	6.552154932	9.39E-27	Up	3.11E-26
chr2:36605499|36623930	1.72919992	162.2708001	6.552154932	9.39E-27	Up	3.11E-26
chr20:47707278|47711500	1.72919992	162.2708001	6.552154932	9.39E-27	Up	3.11E-26
chr20:61291763|61292527	1.72919992	162.2708001	6.552154932	9.39E-27	Up	3.11E-26
chr21:16225594|16230029	1.72919992	162.2708001	6.552154932	9.39E-27	Up	3.11E-26
chr22:45726483|45736442	1.72919992	162.2708001	6.552154932	9.39E-27	Up	3.11E-26
chr3:122255014|122259699	1.72919992	162.2708001	6.552154932	9.39E-27	Up	3.11E-26
chr3:156411808|156413814	1.72919992	162.2708001	6.552154932	9.39E-27	Up	3.11E-26
chr3:196817782|196846401	1.72919992	162.2708001	6.552154932	9.39E-27	Up	3.11E-26
chr3:3197902|3215945	1.72919992	162.2708001	6.552154932	9.39E-27	Up	3.11E-26
chr3:48581012|48587667	1.72919992	162.2708001	6.552154932	9.39E-27	Up	3.11E-26
chr3:65595418|65607763	1.72919992	162.2708001	6.552154932	9.39E-27	Up	3.11E-26
chr4:1219147|1232125	1.72919992	162.2708001	6.552154932	9.39E-27	Up	3.11E-26
chr4:151719232|151729550	1.72919992	162.2708001	6.552154932	9.39E-27	Up	3.11E-26
chr4:186096939|186097205	1.72919992	162.2708001	6.552154932	9.39E-27	Up	3.11E-26
chr4:77051808|77057565	1.72919992	162.2708001	6.552154932	9.39E-27	Up	3.11E-26
chr5:1065397|1073916	1.72919992	162.2708001	6.552154932	9.39E-27	Up	3.11E-26
chr5:14601073|14602441	1.72919992	162.2708001	6.552154932	9.39E-27	Up	3.11E-26
chr5:179250857|179252226	1.72919992	162.2708001	6.552154932	9.39E-27	Up	3.11E-26
chr6:101214440|101215221	1.72919992	162.2708001	6.552154932	9.39E-27	Up	3.11E-26
chr6:10702601|10702872	1.72919992	162.2708001	6.552154932	9.39E-27	Up	3.11E-26
chr6:107031202|107050797	1.72919992	162.2708001	6.552154932	9.39E-27	Up	3.11E-26
chr6:42902212|42903408	1.72919992	162.2708001	6.552154932	9.39E-27	Up	3.11E-26
chr6:7176887|7182315	1.72919992	162.2708001	6.552154932	9.39E-27	Up	3.11E-26
chr6:82920530|82922510	1.72919992	162.2708001	6.552154932	9.39E-27	Up	3.11E-26
chr7:102944288|102944937	1.72919992	162.2708001	6.552154932	9.39E-27	Up	3.11E-26
chr7:138768525|138774505	1.72919992	162.2708001	6.552154932	9.39E-27	Up	3.11E-26
chr7:8257934|8275635	1.72919992	162.2708001	6.552154932	9.39E-27	Up	3.11E-26
chr7:98563318|98569568	1.72919992	162.2708001	6.552154932	9.39E-27	Up	3.11E-26
chr8:101540072|101542088	1.72919992	162.2708001	6.552154932	9.39E-27	Up	3.11E-26
chr8:143381846|143413192	1.72919992	162.2708001	6.552154932	9.39E-27	Up	3.11E-26
chr8:30538420|30557652	1.72919992	162.2708001	6.552154932	9.39E-27	Up	3.11E-26
chr8:33246480|33247316	1.72919992	162.2708001	6.552154932	9.39E-27	Up	3.11E-26
chr8:41832221|41845081	1.72919992	162.2708001	6.552154932	9.39E-27	Up	3.11E-26
chr8:97847200|97892233	1.72919992	162.2708001	6.552154932	9.39E-27	Up	3.11E-26
chr8:99718694|99735197	1.72919992	162.2708001	6.552154932	9.39E-27	Up	3.11E-26
chr9:134514021|134518804	1.72919992	162.2708001	6.552154932	9.39E-27	Up	3.11E-26
chr9:140648622|140652463	1.72919992	162.2708001	6.552154932	9.39E-27	Up	3.11E-26
chr9:20353522|20365742	1.72919992	162.2708001	6.552154932	9.39E-27	Up	3.11E-26
chr9:33935836|33941860	1.72919992	162.2708001	6.552154932	9.39E-27	Up	3.11E-26
chr9:35231116|35243361	1.72919992	162.2708001	6.552154932	9.39E-27	Up	3.11E-26
chr9:96233422|96259881	1.72919992	162.2708001	6.552154932	9.39E-27	Up	3.11E-26
chr9:125042721|125054119	153.652632	436.347368	1.505804616	1.44E-26	Up	4.77E-26
chr1:32495898|32498935	250.3520392	87.64796083	-1.514165775	1.49E-26	Down	4.95E-26
chr2:99786012|99787892	250.3520392	87.64796083	-1.514165775	1.49E-26	Down	4.95E-26
chr13:43500471|43538275	185.4860638	53.51393623	-1.79332424	1.78E-26	Down	5.91E-26
chr3:197557640|197566268	185.4860638	53.51393623	-1.79332424	1.78E-26	Down	5.91E-26
chr1:161816238|161833102	228.8464383	76.15356169	-1.58739642	2.09E-26	Down	6.95E-26
chr12:111947352|111948386	228.8464383	76.15356169	-1.58739642	2.09E-26	Down	6.95E-26
chr1:78267015|78280916	207.2362436	64.76375641	-1.678017766	2.28E-26	Down	7.60E-26
chr14:91947919|91952074	207.2362436	64.76375641	-1.678017766	2.28E-26	Down	7.60E-26
chr22:24761443|24765288	207.2362436	64.76375641	-1.678017766	2.28E-26	Down	7.60E-26
chr3:12421202|12447580	207.2362436	64.76375641	-1.678017766	2.28E-26	Down	7.60E-26
chr8:30032600|30038146	207.2362436	64.76375641	-1.678017766	2.28E-26	Down	7.60E-26
chr9:131271154|131277918	207.2362436	64.76375641	-1.678017766	2.28E-26	Down	7.60E-26
chr1:197586788|197627499	53.85732681	0.142673188	-8.560284575	2.83E-26	Down	9.96E-26
chr1:2075648|2076950	53.85732681	0.142673188	-8.560284575	2.83E-26	Down	9.96E-26
chr1:243456392|243471479	53.85732681	0.142673188	-8.560284575	2.83E-26	Down	9.96E-26
chr1:244582061|244583598	53.85732681	0.142673188	-8.560284575	2.83E-26	Down	9.96E-26
chr1:46093931|46126049	53.85732681	0.142673188	-8.560284575	2.83E-26	Down	9.96E-26
chr1:48821341|48825442	53.85732681	0.142673188	-8.560284575	2.83E-26	Down	9.96E-26
chr1:56989494|57015458	53.85732681	0.142673188	-8.560284575	2.83E-26	Down	9.96E-26
chr1:79132256|79138776	53.85732681	0.142673188	-8.560284575	2.83E-26	Down	9.96E-26
chr1:95603830|95639445	53.85732681	0.142673188	-8.560284575	2.83E-26	Down	9.96E-26
chr10:124351787|124357528	53.85732681	0.142673188	-8.560284575	2.83E-26	Down	9.96E-26
chr10:70048239|70048834	53.85732681	0.142673188	-8.560284575	2.83E-26	Down	9.96E-26
chr10:74694863|74702498	53.85732681	0.142673188	-8.560284575	2.83E-26	Down	9.96E-26
chr10:96580252|96609815	53.85732681	0.142673188	-8.560284575	2.83E-26	Down	9.96E-26
chr10:97098889|97106209	53.85732681	0.142673188	-8.560284575	2.83E-26	Down	9.96E-26
chr11:16117541|16133469	53.85732681	0.142673188	-8.560284575	2.83E-26	Down	9.96E-26
chr11:17981016|18029623	53.85732681	0.142673188	-8.560284575	2.83E-26	Down	9.96E-26
chr11:45935369|45936235	53.85732681	0.142673188	-8.560284575	2.83E-26	Down	9.96E-26
chr11:66571465|66595835	53.85732681	0.142673188	-8.560284575	2.83E-26	Down	9.96E-26
chr11:76670022|76709865	53.85732681	0.142673188	-8.560284575	2.83E-26	Down	9.96E-26
chr12:102179789|102183835	53.85732681	0.142673188	-8.560284575	2.83E-26	Down	9.96E-26
chr12:117467826|117468639	53.85732681	0.142673188	-8.560284575	2.83E-26	Down	9.96E-26
chr12:123030722|123032516	53.85732681	0.142673188	-8.560284575	2.83E-26	Down	9.96E-26
chr12:133428203|133430159	53.85732681	0.142673188	-8.560284575	2.83E-26	Down	9.96E-26
chr12:26731645|26755639	53.85732681	0.142673188	-8.560284575	2.83E-26	Down	9.96E-26
chr12:50586234|50599851	53.85732681	0.142673188	-8.560284575	2.83E-26	Down	9.96E-26
chr12:8192414|8192761	53.85732681	0.142673188	-8.560284575	2.83E-26	Down	9.96E-26
chr13:24164288|24200931	53.85732681	0.142673188	-8.560284575	2.83E-26	Down	9.96E-26
chr13:95695935|95705438	53.85732681	0.142673188	-8.560284575	2.83E-26	Down	9.96E-26
chr14:102471098|102471573	53.85732681	0.142673188	-8.560284575	2.83E-26	Down	9.96E-26
chr14:106878010|107062432	53.85732681	0.142673188	-8.560284575	2.83E-26	Down	9.96E-26
chr14:31626045|31638674	53.85732681	0.142673188	-8.560284575	2.83E-26	Down	9.96E-26
chr14:45673601|45687657	53.85732681	0.142673188	-8.560284575	2.83E-26	Down	9.96E-26
chr14:71492833|71502874	53.85732681	0.142673188	-8.560284575	2.83E-26	Down	9.96E-26
chr15:91162972|91169225	53.85732681	0.142673188	-8.560284575	2.83E-26	Down	9.96E-26
chr15:94983404|95013671	53.85732681	0.142673188	-8.560284575	2.83E-26	Down	9.96E-26
chr16:1451568|1453345	53.85732681	0.142673188	-8.560284575	2.83E-26	Down	9.96E-26
chr16:19627435|19641142	53.85732681	0.142673188	-8.560284575	2.83E-26	Down	9.96E-26
chr16:58608512|58609033	53.85732681	0.142673188	-8.560284575	2.83E-26	Down	9.96E-26
chr16:81929411|81930687	53.85732681	0.142673188	-8.560284575	2.83E-26	Down	9.96E-26
chr16:82101774|82104732	53.85732681	0.142673188	-8.560284575	2.83E-26	Down	9.96E-26
chr16:88723843|88727045	53.85732681	0.142673188	-8.560284575	2.83E-26	Down	9.96E-26
chr17:30611677|30632460	53.85732681	0.142673188	-8.560284575	2.83E-26	Down	9.96E-26
chr17:37865570|37866734	53.85732681	0.142673188	-8.560284575	2.83E-26	Down	9.96E-26
chr17:58342772|58348842	53.85732681	0.142673188	-8.560284575	2.83E-26	Down	9.96E-26
chr17:67124759|67130883	53.85732681	0.142673188	-8.560284575	2.83E-26	Down	9.96E-26
chr17:78251537|78252709	53.85732681	0.142673188	-8.560284575	2.83E-26	Down	9.96E-26
chr18:44526019|44526886	53.85732681	0.142673188	-8.560284575	2.83E-26	Down	9.96E-26
chr19:11170428|11170863	53.85732681	0.142673188	-8.560284575	2.83E-26	Down	9.96E-26
chr19:1510148|1511159	53.85732681	0.142673188	-8.560284575	2.83E-26	Down	9.96E-26
chr19:19636990|19638579	53.85732681	0.142673188	-8.560284575	2.83E-26	Down	9.96E-26
chr19:37314186|37316594	53.85732681	0.142673188	-8.560284575	2.83E-26	Down	9.96E-26
chr19:37916769|37935866	53.85732681	0.142673188	-8.560284575	2.83E-26	Down	9.96E-26
chr19:49445696|49448145	53.85732681	0.142673188	-8.560284575	2.83E-26	Down	9.96E-26
chr19:5616138|5616497	53.85732681	0.142673188	-8.560284575	2.83E-26	Down	9.96E-26
chr2:176835491|176860374	53.85732681	0.142673188	-8.560284575	2.83E-26	Down	9.96E-26
chr2:214174782|214239843	53.85732681	0.142673188	-8.560284575	2.83E-26	Down	9.96E-26
chr2:24283683|24286652	53.85732681	0.142673188	-8.560284575	2.83E-26	Down	9.96E-26
chr2:26492820|26500028	53.85732681	0.142673188	-8.560284575	2.83E-26	Down	9.96E-26
chr2:32418957|32432002	53.85732681	0.142673188	-8.560284575	2.83E-26	Down	9.96E-26
chr2:33482509|33488459	53.85732681	0.142673188	-8.560284575	2.83E-26	Down	9.96E-26
chr2:70043232|70047953	53.85732681	0.142673188	-8.560284575	2.83E-26	Down	9.96E-26
chr2:86338235|86346167	53.85732681	0.142673188	-8.560284575	2.83E-26	Down	9.96E-26
chr2:90121838|90198770	53.85732681	0.142673188	-8.560284575	2.83E-26	Down	9.96E-26
chr20:25011394|25028817	53.85732681	0.142673188	-8.560284575	2.83E-26	Down	9.96E-26
chr20:25477298|25478982	53.85732681	0.142673188	-8.560284575	2.83E-26	Down	9.96E-26
chr20:48744511|48747478	53.85732681	0.142673188	-8.560284575	2.83E-26	Down	9.96E-26
chr21:19685261|19704490	53.85732681	0.142673188	-8.560284575	2.83E-26	Down	9.96E-26
chr21:34713304|34715982	53.85732681	0.142673188	-8.560284575	2.83E-26	Down	9.96E-26
chr21:41081417|41082119	53.85732681	0.142673188	-8.560284575	2.83E-26	Down	9.96E-26
chr22:50716863|50718500	53.85732681	0.142673188	-8.560284575	2.83E-26	Down	9.96E-26
chr22:51030911|51033691	53.85732681	0.142673188	-8.560284575	2.83E-26	Down	9.96E-26
chr3:142455220|142467302	53.85732681	0.142673188	-8.560284575	2.83E-26	Down	9.96E-26
chr3:158363953|158371256	53.85732681	0.142673188	-8.560284575	2.83E-26	Down	9.96E-26
chr3:172080422|172098883	53.85732681	0.142673188	-8.560284575	2.83E-26	Down	9.96E-26
chr3:17255698|17279911	53.85732681	0.142673188	-8.560284575	2.83E-26	Down	9.96E-26
chr4:110451444|110454841	53.85732681	0.142673188	-8.560284575	2.83E-26	Down	9.96E-26
chr4:114163266|114186151	53.85732681	0.142673188	-8.560284575	2.83E-26	Down	9.96E-26
chr4:129012155|129012667	53.85732681	0.142673188	-8.560284575	2.83E-26	Down	9.96E-26
chr4:54280781|54319300	53.85732681	0.142673188	-8.560284575	2.83E-26	Down	9.96E-26
chr4:72352664|72363409	53.85732681	0.142673188	-8.560284575	2.83E-26	Down	9.96E-26
chr5:132096493|132096957	53.85732681	0.142673188	-8.560284575	2.83E-26	Down	9.96E-26
chr5:134410106|134411078	53.85732681	0.142673188	-8.560284575	2.83E-26	Down	9.96E-26
chr5:139574159|139623027	53.85732681	0.142673188	-8.560284575	2.83E-26	Down	9.96E-26
chr5:54639158|54646857	53.85732681	0.142673188	-8.560284575	2.83E-26	Down	9.96E-26
chr5:94224583|94267696	53.85732681	0.142673188	-8.560284575	2.83E-26	Down	9.96E-26
chr6:109249290|109258202	53.85732681	0.142673188	-8.560284575	2.83E-26	Down	9.96E-26
chr6:135621637|135644462	53.85732681	0.142673188	-8.560284575	2.83E-26	Down	9.96E-26
chr6:149924403|149925918	53.85732681	0.142673188	-8.560284575	2.83E-26	Down	9.96E-26
chr6:154731476|154732276	53.85732681	0.142673188	-8.560284575	2.83E-26	Down	9.96E-26
chr6:16326624|16328701	53.85732681	0.142673188	-8.560284575	2.83E-26	Down	9.96E-26
chr6:35586872|35604935	53.85732681	0.142673188	-8.560284575	2.83E-26	Down	9.96E-26
chr6:70637800|70672762	53.85732681	0.142673188	-8.560284575	2.83E-26	Down	9.96E-26
chr6:87925620|87943245	53.85732681	0.142673188	-8.560284575	2.83E-26	Down	9.96E-26
chr7:127950832|127955073	53.85732681	0.142673188	-8.560284575	2.83E-26	Down	9.96E-26
chr7:129297182|129317598	53.85732681	0.142673188	-8.560284575	2.83E-26	Down	9.96E-26
chr7:26724354|26729981	53.85732681	0.142673188	-8.560284575	2.83E-26	Down	9.96E-26
chr7:33677371|33682530	53.85732681	0.142673188	-8.560284575	2.83E-26	Down	9.96E-26
chr7:33976900|34014396	53.85732681	0.142673188	-8.560284575	2.83E-26	Down	9.96E-26
chr7:37298785|37382367	53.85732681	0.142673188	-8.560284575	2.83E-26	Down	9.96E-26
chr7:6624646|6624891	53.85732681	0.142673188	-8.560284575	2.83E-26	Down	9.96E-26
chr8:131302246|131374017	53.85732681	0.142673188	-8.560284575	2.83E-26	Down	9.96E-26
chr8:22463248|22463689	53.85732681	0.142673188	-8.560284575	2.83E-26	Down	9.96E-26
chr8:6567001|6567403	53.85732681	0.142673188	-8.560284575	2.83E-26	Down	9.96E-26
[truncated: 11,475 more rows]
